# Supplementary material for: Low membrane fluidity triggers lipid phase separation and protein segregation in living bacteria
Source: EMBO J. 2022 Jan 17;41(5):e109800. doi: 10.15252/embj.2021109800 (PMC8886542; doi:10.15252/embj.2021109800)
Supplement: Supplementary file 6 — Movie EV4 [file EMBJ-41-e109800-s009.zip]

Archive with 2 entries (2 files):
- Movie EV4 legend.docx
- Movie EV4.avi
