# Supplementary material for: Low membrane fluidity triggers lipid phase separation and protein segregation in living bacteria
Source: EMBO J. 2022 Jan 17;41(5):e109800. doi: 10.15252/embj.2021109800 (PMC8886542; doi:10.15252/embj.2021109800)
Supplement: Supplementary file 7 — Source Data for Expanded View and Appendix [file EMBJ-41-e109800-s001.zip]

Archive with 2 entries (2 files):
- embj2021109800-sup-0012-SDataEVFigs.zip
- embj2021109800-sup-0013-SDataAppendixFigs.zip
