# Supplementary material for: Low membrane fluidity triggers lipid phase separation and protein segregation in living bacteria
Source: EMBO J. 2022 Jan 17;41(5):e109800. doi: 10.15252/embj.2021109800 (PMC8886542; doi:10.15252/embj.2021109800)
Supplement: Supplementary file 8 — Source Data for Figure 1 [file EMBJ-41-e109800-s003.zip › source_data_fig1 .xlsx]

## Sheet: Fig 1A
									B. subtilis wild type															B. subtils Δbkd
	time (h)	PF #1	PF #2	PF #3	PF mean	PF SD	IB #1	IB #2	IB #2	IB mean	IB SD	MB #1	MB #2	MB #2	MB mean	MB SD	PF #1	PF #2	PF #3	PF mean	PF SD	IB #1	IB #2	IB #2	IB mean	IB SD	MB #1	MB #2	MB #2	MB mean	MB SD
	0	0.015	0.02	0.02	0.018	0.003	0.019	0.02	0.021	0.02	0.001	0.024	0.025	0.024	0.024	0.001	0.014	0.019	0.02	0.018	0.003	0.014	0.015	0.016	0.015	0.001	0.015	0.017	0.019	0.017	0.002
	0.083333	0.014	0.019	0.019	0.017	0.003	0.017	0.021	0.02	0.019	0.002	0.024	0.026	0.021	0.024	0.003	0.016	0.024	0.02	0.02	0.004	0.011	0.014	0.014	0.013	0.002	0.014	0.017	0.015	0.015	0.002
	0.166667	0.016	0.022	0.025	0.021	0.005	0.022	0.021	0.024	0.022	0.002	0.027	0.03	0.025	0.027	0.003	0.016	0.017	0.021	0.018	0.003	0.012	0.015	0.016	0.014	0.002	0.017	0.02	0.016	0.018	0.002
	0.25	0.022	0.026	0.03	0.026	0.004	0.027	0.027	0.026	0.027	0.001	0.034	0.035	0.031	0.033	0.002	0.017	0.017	0.021	0.018	0.002	0.014	0.016	0.016	0.015	0.001	0.019	0.021	0.02	0.02	0.001
	0.333333	0.029	0.032	0.039	0.033	0.005	0.032	0.035	0.032	0.033	0.002	0.039	0.039	0.035	0.038	0.002	0.016	0.02	0.021	0.019	0.003	0.014	0.017	0.016	0.016	0.002	0.02	0.021	0.02	0.02	0.001
	0.416667	0.031	0.034	0.04	0.035	0.005	0.037	0.042	0.035	0.038	0.004	0.041	0.04	0.036	0.039	0.003	0.022	0.021	0.025	0.023	0.002	0.016	0.021	0.022	0.02	0.003	0.02	0.025	0.022	0.022	0.003
	0.5	0.035	0.039	0.044	0.039	0.005	0.04	0.04	0.037	0.039	0.002	0.042	0.044	0.037	0.041	0.004	0.025	0.026	0.031	0.027	0.003	0.024	0.027	0.025	0.025	0.002	0.027	0.027	0.027	0.027	0
	0.583333	0.042	0.047	0.051	0.047	0.005	0.045	0.05	0.054	0.05	0.005	0.05	0.051	0.046	0.049	0.003	0.026	0.029	0.032	0.029	0.003	0.024	0.024	0.024	0.024	0	0.024	0.026	0.025	0.025	0.001
	0.666667	0.046	0.054	0.057	0.052	0.006	0.074	0.052	0.062	0.063	0.011	0.056	0.062	0.051	0.056	0.006	0.032	0.032	0.034	0.033	0.001	0.027	0.025	0.026	0.026	0.001	0.03	0.029	0.029	0.029	0.001
	0.75	0.052	0.061	0.065	0.059	0.007	0.062	0.061	0.07	0.064	0.005	0.071	0.061	0.071	0.068	0.006	0.035	0.037	0.042	0.038	0.004	0.034	0.032	0.03	0.032	0.002	0.034	0.032	0.032	0.033	0.001
	0.833333	0.062	0.071	0.076	0.07	0.007	0.067	0.071	0.067	0.068	0.002	0.086	0.089	0.071	0.082	0.01	0.041	0.042	0.047	0.043	0.003	0.037	0.039	0.037	0.038	0.001	0.039	0.039	0.041	0.04	0.001
	0.916667	0.066	0.075	0.082	0.074	0.008	0.087	0.075	0.075	0.079	0.007	0.081	0.107	0.071	0.086	0.019	0.044	0.044	0.051	0.046	0.004	0.04	0.04	0.039	0.04	0.001	0.039	0.037	0.039	0.038	0.001
	1	0.082	0.115	0.097	0.098	0.017	0.087	0.101	0.086	0.091	0.008	0.099	0.089	0.1	0.096	0.006	0.047	0.051	0.054	0.051	0.004	0.039	0.041	0.039	0.04	0.001	0.044	0.041	0.039	0.041	0.003
	1.08333	0.095	0.1	0.127	0.107	0.017	0.099	0.105	0.099	0.101	0.003	0.109	0.101	0.111	0.107	0.005	0.055	0.056	0.064	0.058	0.005	0.046	0.047	0.047	0.047	0.001	0.05	0.045	0.044	0.046	0.003
	1.16667	0.127	0.121	0.125	0.124	0.003	0.12	0.115	0.127	0.121	0.006	0.124	0.116	0.109	0.116	0.008	0.059	0.061	0.065	0.062	0.003	0.051	0.054	0.051	0.052	0.002	0.052	0.052	0.047	0.05	0.003
	1.25	0.151	0.135	0.144	0.143	0.008	0.145	0.132	0.141	0.139	0.007	0.182	0.144	0.141	0.156	0.023	0.059	0.064	0.07	0.064	0.006	0.06	0.06	0.056	0.059	0.002	0.057	0.059	0.051	0.056	0.004
	1.33333	0.249	0.149	0.167	0.188	0.053	0.186	0.186	0.155	0.176	0.018	0.177	0.161	0.157	0.165	0.011	0.065	0.065	0.077	0.069	0.007	0.065	0.066	0.062	0.064	0.002	0.065	0.062	0.057	0.061	0.004
	1.41667	0.164	0.172	0.191	0.176	0.014	0.179	0.175	0.177	0.177	0.002	0.192	0.181	0.171	0.181	0.011	0.065	0.066	0.074	0.068	0.005	0.069	0.069	0.07	0.069	0.001	0.072	0.069	0.059	0.067	0.007
	1.5	0.186	0.199	0.231	0.205	0.023	0.205	0.197	0.202	0.201	0.004	0.202	0.207	0.184	0.198	0.012	0.069	0.071	0.079	0.073	0.005	0.076	0.077	0.075	0.076	0.001	0.085	0.075	0.067	0.076	0.009
	1.58333	0.212	0.231	0.264	0.236	0.026	0.235	0.225	0.232	0.231	0.005	0.247	0.236	0.206	0.23	0.021	0.071	0.074	0.082	0.076	0.006	0.086	0.086	0.084	0.085	0.001	0.092	0.082	0.074	0.083	0.009
	1.66667	0.241	0.265	0.301	0.269	0.03	0.276	0.261	0.269	0.269	0.008	0.282	0.27	0.24	0.264	0.022	0.071	0.072	0.079	0.074	0.004	0.09	0.091	0.104	0.095	0.008	0.104	0.09	0.08	0.091	0.012
	1.75	0.262	0.29	0.327	0.293	0.033	0.296	0.282	0.291	0.29	0.007	0.301	0.291	0.264	0.285	0.019	0.076	0.08	0.085	0.08	0.005	0.104	0.106	0.12	0.11	0.009	0.114	0.107	0.09	0.104	0.012
	1.83333	0.292	0.319	0.354	0.322	0.031	0.316	0.309	0.304	0.31	0.006	0.322	0.324	0.299	0.315	0.014	0.075	0.076	0.085	0.079	0.006	0.114	0.116	0.114	0.115	0.001	0.127	0.119	0.101	0.116	0.013
	1.91667	0.322	0.354	0.421	0.366	0.051	0.332	0.321	0.325	0.326	0.006	0.356	0.347	0.32	0.341	0.019	0.092	0.079	0.087	0.086	0.007	0.129	0.139	0.127	0.132	0.006	0.145	0.135	0.127	0.136	0.009
	2	0.357	0.416	0.419	0.397	0.035	0.352	0.35	0.345	0.349	0.004	0.39	0.377	0.354	0.374	0.018	0.086	0.084	0.091	0.087	0.004	0.142	0.147	0.144	0.144	0.003	0.16	0.147	0.12	0.142	0.02
	2.08333	0.404	0.466	0.437	0.436	0.031	0.39	0.391	0.379	0.387	0.007	0.425	0.41	0.392	0.409	0.017	0.081	0.082	0.094	0.086	0.007	0.159	0.16	0.162	0.16	0.002	0.179	0.156	0.135	0.157	0.022
	2.16667	0.409	0.48	0.484	0.458	0.042	0.435	0.461	0.407	0.434	0.027	0.454	0.444	0.432	0.443	0.011	0.085	0.09	0.094	0.09	0.005	0.181	0.185	0.185	0.184	0.002	0.206	0.187	0.154	0.182	0.026
	2.25	0.412	0.486	0.479	0.459	0.041	0.455	0.485	0.441	0.46	0.022	0.454	0.456	0.465	0.458	0.006	0.085	0.09	0.095	0.09	0.005	0.202	0.209	0.211	0.207	0.005	0.235	0.21	0.171	0.205	0.032
	2.33333	0.421	0.494	0.504	0.473	0.045	0.469	0.496	0.464	0.476	0.017	0.459	0.462	0.457	0.459	0.003	0.09	0.092	0.096	0.093	0.003	0.234	0.24	0.245	0.24	0.006	0.27	0.242	0.2	0.237	0.035
	2.41667	0.426	0.442	0.496	0.455	0.037	0.476	0.48	0.475	0.477	0.003	0.471	0.479	0.474	0.475	0.004	0.087	0.089	0.097	0.091	0.005	0.262	0.274	0.28	0.272	0.009	0.312	0.277	0.226	0.272	0.043
	2.5	0.464	0.511	0.551	0.509	0.044	0.477	0.49	0.487	0.485	0.007	0.502	0.5	0.475	0.492	0.015	0.086	0.087	0.092	0.088	0.003	0.297	0.309	0.321	0.309	0.012	0.351	0.324	0.262	0.312	0.046
	2.58333	0.474	0.562	0.575	0.537	0.055	0.525	0.539	0.519	0.528	0.01	0.535	0.529	0.501	0.522	0.018	0.082	0.084	0.094	0.087	0.006	0.335	0.35	0.361	0.349	0.013	0.39	0.359	0.299	0.349	0.046
	2.66667	0.569	0.624	0.611	0.601	0.029	0.596	0.576	0.589	0.587	0.01	0.572	0.552	0.525	0.55	0.024	0.082	0.082	0.084	0.083	0.001	0.376	0.389	0.404	0.39	0.014	0.429	0.396	0.337	0.387	0.047
	2.75	0.596	0.661	0.644	0.634	0.034	0.601	0.665	0.592	0.619	0.04	0.595	0.575	0.569	0.58	0.014	0.074	0.076	0.084	0.078	0.005	0.415	0.425	0.447	0.429	0.016	0.467	0.424	0.381	0.424	0.043
	2.83333	0.627	0.652	0.676	0.652	0.025	0.654	0.684	0.615	0.651	0.035	0.645	0.602	0.597	0.615	0.026	0.071	0.075	0.08	0.075	0.005	0.459	0.469	0.476	0.468	0.009	0.497	0.47	0.42	0.462	0.039
	2.91667	0.644	0.691	0.72	0.685	0.038	0.671	0.705	0.664	0.68	0.022	0.66	0.651	0.641	0.651	0.01	0.069	0.067	0.075	0.07	0.004	0.502	0.497	0.505	0.501	0.004	0.53	0.5	0.45	0.493	0.04
	3	0.685	0.675	0.744	0.701	0.037	0.711	0.727	0.695	0.711	0.016	0.702	0.697	0.687	0.695	0.008	0.064	0.064	0.072	0.067	0.005	0.49	0.49	0.509	0.496	0.011	0.519	0.516	0.484	0.506	0.019
	3.08333	0.705	0.75	0.776	0.744	0.036	0.717	0.731	0.727	0.725	0.007	0.747	0.74	0.739	0.742	0.004	0.06	0.064	0.07	0.065	0.005	0.501	0.495	0.496	0.497	0.003	0.532	0.517	0.5	0.516	0.016
	3.16667	0.732	0.79	0.786	0.769	0.032	0.761	0.757	0.732	0.75	0.016	0.82	0.767	0.766	0.784	0.031	0.056	0.059	0.065	0.06	0.005	0.519	0.514	0.497	0.51	0.012	0.551	0.546	0.494	0.53	0.032
	3.25	0.755	0.785	0.819	0.786	0.032	0.779	0.791	0.815	0.795	0.018	0.871	0.837	0.814	0.841	0.029	0.055	0.056	0.062	0.058	0.004	0.564	0.54	0.53	0.545	0.017	0.575	0.582	0.515	0.557	0.037
	3.33333	0.774	0.816	0.85	0.813	0.038	0.81	0.819	0.795	0.808	0.012	0.895	0.876	0.842	0.871	0.027	0.047	0.052	0.056	0.052	0.005	0.577	0.57	0.575	0.574	0.004	0.61	0.619	0.549	0.593	0.038
	3.41667	0.802	0.841	0.886	0.843	0.042	0.815	0.854	0.852	0.84	0.022	0.887	0.945	0.882	0.905	0.035	0.047	0.052	0.056	0.052	0.005	0.605	0.606	0.596	0.602	0.006	0.632	0.641	0.584	0.619	0.031
	3.5	0.821	0.852	0.874	0.849	0.027	0.88	0.874	0.887	0.88	0.007	0.91	0.96	0.934	0.935	0.025	0.049	0.051	0.052	0.051	0.002	0.696	0.707	0.657	0.687	0.026	0.672	0.645	0.616	0.644	0.028
	3.58333	0.841	0.862	0.917	0.873	0.039	0.872	0.887	0.896	0.885	0.012	0.94	1.01	0.939	0.963	0.041	0.045	0.047	0.054	0.049	0.005	0.744	0.735	0.732	0.737	0.006	0.76	0.677	0.647	0.695	0.059
	3.66667	0.855	0.885	0.949	0.896	0.048	0.92	0.887	0.896	0.901	0.017	0.959	1.021	0.974	0.985	0.032	0.04	0.042	0.049	0.044	0.005	0.767	0.75	0.74	0.752	0.014	0.779	0.68	0.664	0.708	0.062
	3.75	0.86	0.9	0.951	0.904	0.046	0.909	0.934	0.927	0.923	0.013	0.999	1.024	1	1.008	0.014	0.039	0.044	0.049	0.044	0.005	0.769	0.765	0.754	0.763	0.008	0.801	0.69	0.672	0.721	0.07
	3.83333	0.875	0.934	0.951	0.92	0.04	0.95	0.984	0.962	0.965	0.017	1.03	1.037	1.02	1.029	0.009	0.039	0.042	0.047	0.043	0.004	0.779	0.802	0.777	0.786	0.014	0.832	0.726	0.68	0.746	0.078
	3.91667	0.886	0.937	0.979	0.934	0.047	0.957	0.997	0.984	0.979	0.02	1.041	1.081	1.016	1.046	0.033	0.04	0.04	0.049	0.043	0.005	0.856	0.805	0.781	0.814	0.038	0.876	0.809	0.665	0.783	0.108
	4	0.951	0.946	0.99	0.962	0.024	0.969	1.009	0.98	0.986	0.021	1.055	1.089	1.027	1.057	0.031	0.036	0.04	0.045	0.04	0.005	0.89	0.842	0.85	0.861	0.026	0.862	0.849	0.659	0.79	0.114
	4.08333	0.94	0.971	0.999	0.97	0.03	0.985	1.025	1.009	1.006	0.02	1.046	1.109	1.091	1.082	0.032	0.034	0.037	0.044	0.038	0.005	0.902	0.891	0.845	0.879	0.03	0.889	0.832	0.691	0.804	0.102
	4.16667	0.924	0.984	0.98	0.963	0.034	1.006	1.025	0.995	1.009	0.015	1.049	1.087	1.066	1.067	0.019	0.035	0.037	0.044	0.039	0.005	0.944	0.915	0.87	0.91	0.037	0.92	0.882	0.735	0.846	0.098
	4.25	0.964	1.005	1.024	0.998	0.031	1.005	1.036	0.995	1.012	0.021	1.029	1.104	1.074	1.069	0.038	0.031	0.035	0.041	0.036	0.005	0.967	0.944	0.914	0.942	0.027	0.932	0.907	0.749	0.863	0.099
	4.33333	0.937	1.011	1.032	0.993	0.05	1.012	1.042	1.032	1.029	0.015	1.051	1.102	1.074	1.076	0.026	0.034	0.036	0.041	0.037	0.004	1	0.997	0.945	0.981	0.031	0.997	0.952	0.795	0.915	0.106
	4.41667	0.979	0.997	1.04	1.005	0.031	1.035	1.049	1.031	1.038	0.009	1.047	1.08	1.067	1.065	0.017	0.034	0.036	0.042	0.037	0.004	1.025	1.021	0.999	1.015	0.014	1.047	0.992	0.832	0.957	0.112
	4.5	0.97	1.021	1.046	1.012	0.039	1.017	1.051	1.051	1.04	0.02	1.11	1.11	1.079	1.1	0.018	0.037	0.036	0.042	0.038	0.003	1.03	1.016	1.015	1.02	0.008	1.079	0.969	0.83	0.959	0.125
	4.58333	0.996	1.021	1.044	1.02	0.024	1.026	1.06	1.06	1.049	0.02	1.1	1.121	1.064	1.095	0.029	0.031	0.036	0.04	0.036	0.005	1.045	1.029	1.024	1.033	0.011	1.092	1.021	0.882	0.998	0.107
	4.66667	1.007	1.022	1.042	1.024	0.018	1.016	1.065	1.046	1.042	0.025	1.051	1.116	1.059	1.075	0.035	0.031	0.036	0.04	0.036	0.005	1.056	1.049	1.06	1.055	0.006	1.085	1.032	0.936	1.018	0.076
	4.75	1	1.025	1.061	1.029	0.031	1.039	1.082	1.045	1.055	0.023	1.066	1.137	1.071	1.091	0.04	0.032	0.032	0.037	0.034	0.003	1.102	1.079	1.056	1.079	0.023	1.085	1.049	0.972	1.035	0.058
	4.83333	0.986	1.041	1.092	1.04	0.053	1.034	1.075	1.082	1.064	0.026	1.101	1.142	1.061	1.101	0.041	0.035	0.037	0.044	0.039	0.005	1.116	1.084	1.056	1.085	0.03	1.117	1.057	0.989	1.054	0.064
	4.91667	1.021	1.04	1.074	1.045	0.027	1.037	1.075	1.064	1.059	0.02	1.101	1.114	1.081	1.099	0.017	0.031	0.035	0.042	0.036	0.006	1.16	1.104	1.094	1.119	0.036	1.114	1.025	1.007	1.049	0.057
	5	1.042	1.151	1.069	1.087	0.057	1.056	1.094	1.094	1.081	0.022	1.102	1.161	1.074	1.112	0.044	0.031	0.035	0.04	0.035	0.005	1.15	1.162	1.12	1.144	0.022	1.104	1.075	1.035	1.071	0.035
	5.08333	1.017	1.176	1.119	1.104	0.081	1.066	1.094	1.069	1.076	0.015	1.111	1.161	1.084	1.119	0.039	0.034	0.036	0.04	0.037	0.003	1.145	1.182	1.141	1.156	0.023	1.14	1.107	1.039	1.095	0.052
	5.16667	1.026	1.191	1.122	1.113	0.083	1.051	1.109	1.095	1.085	0.03	1.105	1.161	1.097	1.121	0.035	0.032	0.034	0.037	0.034	0.003	1.145	1.169	1.125	1.146	0.022	1.125	1.107	1.001	1.078	0.067
	5.25	1.012	1.167	1.112	1.097	0.079	1.084	1.101	1.104	1.096	0.011	1.109	1.16	1.104	1.124	0.031	0.034	0.036	0.039	0.036	0.003	1.152	1.212	1.16	1.175	0.033	1.092	1.099	1.047	1.079	0.028
	5.33333	1.007	1.18	1.117	1.101	0.088	1.082	1.096	1.146	1.108	0.034	1.089	1.171	1.1	1.12	0.045	0.036	0.037	0.042	0.038	0.003	1.157	1.177	1.121	1.152	0.028	1.105	1.116	1.03	1.084	0.047
	5.41667	0.995	1.162	1.114	1.09	0.086	1.077	1.094	1.091	1.087	0.009	1.094	1.152	1.086	1.111	0.036	0.035	0.034	0.042	0.037	0.004	1.199	1.165	1.11	1.158	0.045	1.175	1.165	1.076	1.139	0.055
	5.5	0.996	1.207	1.124	1.109	0.106	1.087	1.06	1.092	1.08	0.017	1.126	1.165	1.084	1.125	0.041	0.031	0.035	0.041	0.036	0.005	1.179	1.135	1.132	1.149	0.026	1.159	1.174	1.096	1.143	0.041
	5.58333	1.017	1.177	1.131	1.108	0.082	1.066	1.045	1.125	1.079	0.041	1.165	1.16	1.099	1.141	0.037	0.034	0.036	0.039	0.036	0.003	1.186	1.139	1.112	1.146	0.037	1.2	1.154	1.097	1.15	0.052
	5.66667	1.062	1.194	1.126	1.127	0.066	1.076	1.077	1.116	1.09	0.023	1.152	1.214	1.114	1.16	0.05	0.034	0.032	0.04	0.035	0.004	1.291	1.161	1.131	1.194	0.085	1.221	1.185	1.072	1.159	0.078
	5.75	0.965	1.171	1.122	1.086	0.108	1.081	1.031	1.084	1.065	0.03	1.117	1.137	1.057	1.104	0.042	0.034	0.034	0.04	0.036	0.003	1.287	1.162	1.121	1.19	0.086	1.201	1.174	1.074	1.15	0.067
	5.83333	0.957	1.132	1.151	1.08	0.107	1.099	1.05	1.094	1.081	0.027	1.107	1.084	1.154	1.115	0.036	0.036	0.036	0.041	0.038	0.003	1.269	1.179	1.15	1.199	0.062	1.147	1.192	1.106	1.148	0.043
	5.91667	0.925	1.251	1.142	1.106	0.166	1.107	1.016	1.149	1.091	0.068	1.04	1.119	1.147	1.102	0.055	0.034	0.034	0.04	0.036	0.003	1.286	1.152	1.119	1.186	0.088	1.192	1.201	1.13	1.174	0.039
	6	0.941	1.247	1.119	1.102	0.154	1.136	1.022	1.179	1.112	0.081	1.096	1.097	1.09	1.094	0.004	0.032	0.034	0.039	0.035	0.004	1.294	1.207	1.155	1.219	0.07	1.221	1.17	1.119	1.17	0.051

## Sheet: Fig 1B
	B. subtilis Wild type
	PF		#1	#2	#3	mean	SD
		SFA	2.3	2.3	2.3	2.3	0
		iso-BCFA	41.3	40.2	41.3	40.9333	0.518545
		anteiso-BCFA	56.5	57.5	56.5	56.8333	0.471405
	B. subtilis Δbkd
	MB		#1	#2	#3	mean	SD
		SFA	7	6.5	7	6.83333	0.235702
		iso-BCFA	16	16.4	15.3	15.9	0.454606
		anteiso-BCFA	77.1	77.1	77.7	77.3	0.282843
	IB		#1	#2	#3	mean	SD
		SFA	16.05	15.2	16.7	15.9833	0.614184
		iso-BCFA	77.7	78.2	77.1	77.6667	0.449691
		anteiso-BCFA	6.4	6.6	6.2	6.4	0.163299
	IB → PF 90 min		#1	#2	#3	mean	SD
		SFA	49.4	50.3	51.1	50.2667	0.694422
		iso-BCFA	45.9	44.9	44.5	45.1	0.588784
		anteiso-BCFA	4.8	5	4.5	4.76667	0.20548

## Sheet: Fig 1D
E. coli Wild type					E. coli fabA(Ts)
30°C		30°C → 37°C			30°C		30°C → 37°C
time (min)	OD600	time (min)	OD600		time (min)	OD600	time (min)	OD600
0	0.024	0	0.02		0	0.067	0	0.023
50	0.031	50	0.029		22	0.096	66	0.024
75	0.038	75	0.035		72	0.094	128	0.041
94	0.049	94	0.046		89.7083	0.114	185	0.073
153	0.089	153	0.087		106.433	0.14	240	0.119
167	0.102	167	0.1		136.931	0.194	263	0.178
190	0.129	190	0.15		153.655	0.241	285	0.254
197	0.131	197	0.165		170.38	0.282	303	0.324
230	0.195	230	0.27		192.023	0.355	320	0.405
255	0.245	255	0.409		227.44	0.534	340	0.501
277	0.301	277	0.558		260.889	0.722	364	0.517
297	0.34	297	0.729		281.549	0.912	385	0.376
322	0.422	322	0.907		297.289	1.054	396	0.326
340	0.488	340	1.026		332.706	1.089	409	0.297
360	0.586	360	1.122				423	0.269
385	0.684	385	1.196				444	0.218
409	0.796	409	1.333				460	0.196
430	0.902	430	1.442				472	0.206
457	0.998	457	1.535				485	0.184
475	1.112	475	1.598				520	0.164
							536	0.196
							545	0.162

## Sheet: Fig 1E
	E. coli Wild type
	30°C		#1	#2	#3	mean	SD
		SFA	46.6742	47.779	46.3227	46.9253	0.620465
		UFA+CFA	53.3258	52.221	53.6773	53.0747	0.620465
	30°C → 33°C 120 min		#1	#2	#3	mean	SD
		SFA	48.6339	45.122	49.2099	47.6553	1.80669
		UFA+CFA	51.3661	54.878	50.7901	52.3447	1.80669
	30°C → 37°C 120 min		#1	#2	#3	mean	SD
		SFA	50.1136	51.5837	50.8455	50.8476	0.600157
		UFA+CFA	49.8864	48.4163	49.1545	49.1524	0.600157
	30°C → 40°C 120 min		#1	#2	#3	mean	SD
		SFA	54.0691	53.4247	54.3956	53.9631	0.403411
		UFA+CFA	45.9309	46.5753	45.6044	46.0369	0.403411
	E. coli fabA(Ts)
	30°C		#1	#2	#3	mean	SD
		SFA	57.9823	58.6093	57.1903	57.9273	0.580611
		UFA+CFA	42.0177	41.3907	42.8097	42.0727	0.580611
	30°C → 33°C 120 min		#1	#2	#3	mean	SD
		SFA	64.0501	69.5652	67.2096	66.9416	2.25951
		UFA+CFA	35.9499	30.4348	32.7904	33.0584	2.25951
	30°C → 37°C 120 min		#1	#2	#3	mean	SD
		SFA	81.6304	81.4378	79.011	80.6931	1.192
		UFA+CFA	18.3696	18.5622	20.989	19.3069	1.192
	30°C → 40°C 120 min		#1	#2	#3	mean	SD
		SFA	87.8788	88.0676	86.4924	87.4796	0.702303
		UFA+CFA	12.1212	11.9324	13.5076	12.5204	0.702303
