# Supplementary material for: Low membrane fluidity triggers lipid phase separation and protein segregation in living bacteria
Source: EMBO J. 2022 Jan 17;41(5):e109800. doi: 10.15252/embj.2021109800 (PMC8886542; doi:10.15252/embj.2021109800)
Supplement: Supplementary file 9 — Source Data for Figure 2 [file EMBJ-41-e109800-s004.zip › source_data_fig2.xlsx]

## Sheet: Fig 2A
			B. subtilis
	strain	condition	#1	#2	#3	mean	SD
	wild type	PF	174	172	180	175.33	4.16
	Δbkd	MB	168	156	161	161.67	6.03
	Δbkd	IB	198	190	193	193.67	4.04
	Δbkd	IB--> PF 30min	220	202	218	213.33	9.87
	Δbkd	IB--> PF 60min	240	244	232	238.67	6.11
	Δbkd	IB--> PF 90min	249	266	242	252.33	12.34

## Sheet: Fig2B
			E. coli
	strain	condition	#1	#2	#3	mean	SD
	wild type	30°C	146	147	144	145.67	1.53
	wild type	30°C-->37°C	135	129	132	132	3
	wild type	37°C	154	154	155	154.33	0.58
	fabA(ts)	30°C	162	163	162	162.33	0.58
	fabA(ts)	30°C-->37°C (0 min)	148	145	147	146.67	1.53
	fabA(ts)	30°C-->37°C (30 min)	159	154	151	154.67	4.04
	fabA(ts)	30°C-->37°C (60 min)	171	163	169	167.67	4.16
	fabA(ts)	30°C-->37°C (90 min)	190	187	183	186.67	3.51
	fabA(ts)	30°C-->37°C (120 min)	190	198	197	195	4.36
