# Supplementary material for: Low membrane fluidity triggers lipid phase separation and protein segregation in living bacteria
Source: EMBO J. 2022 Jan 17;41(5):e109800. doi: 10.15252/embj.2021109800 (PMC8886542; doi:10.15252/embj.2021109800)
Supplement: Supplementary file 10 — Source Data for Figure 3 [file EMBJ-41-e109800-s011.zip › source_data_fig3.xlsx]

## Sheet: Fig 3B
						B. subtilis
	strain	wt	∆bkd	∆bkd	∆bkd	∆bkd	∆bkd	wt	wt
	condition	PF	MB	IB	IB-->PF (30min)	IB-->PF (60min)	IB-->PF (90min)	gABC	Nisin
		19713	416	17879	9841	180	580	743	1404
		22680	25084	251	1764	339	803	1451	761
		22632	22405	12433	165	15316	701	659	1420
		11781	14100	18190	10121	1828	342	1327	1184
		24980	16277	18360	4603	4639	303	1706	1115
		19624	18639	22741	16654	18060	12731	2930	1078
		7817	23999	17999	3112	804	318	1677	1065
		24569	30889	2010	20322	546	75	1630	744
		20942	26336	21380	18342	2659	190	1315	1228
		17088	23967	12313	21012	1358	25	1949	1102
		19759	25637	8274	11643	2523	26	728	350
		22335	26541	31377	161	257	18	1049	1436
		17543	17327	27555	24357	4643	2258	1130	440
		19057	14792	5806	6969	676	15	670	1509
		16580	15508	13554	2695	12885	233	1634	1204
		22051	19572	21182	23975	1129	134	1241	1596
		12881	22204	22512	9990	3839	5345	1150	1409
		24593	27204	16233	2	2440	2615	1505	1301
		10601	24563	15815	34177	10248	1	1176	1244
		27398	22921	21776	21213	459	1243	1373	1319
		28491	18657	19865	23291	1800	1173	874	1341
		28622	23781	3818	3131	16016	531	1082	1387
		20304	22571	22248	20801	3000	2516	1137	1090
		28494	25347	20494	19700	3403	782	815	1053
		13255	24331	20201	24120	3747	278	861	1225
		16061	14452	23057	29995	3357	8364	885	1692
		9795	26978	21160	26645	3000	4659	787	1210
		18467	3258	14857	23340	10063	2652	881	1067
		12504	25457	17565	31051	151	295	853	1726
		22793	17692	18822	23387	50	1218	1658	1220
		14943	16921	18005	20272	115	2339	1262	1095
		14523	7578	17067	27736	3474	9608	759	1222
		20844	20886	5456	25763	400	173	1861	1390
		25716	2223	14958	27621	12379	1874	1583	430
		14711	19952	17763	33012	1801	129	800	1007
		20025	24412	5909	14920	2199	249	591	1146
		13732	18928	6806	24882	604	471	584	1161
		17846	19726	23167	31380	19774	0	1507	1462
		25314	20039	17350	29207	3330	0	4245	363
		15177	23449	15569	8613	493	1465	666	1530
		28685	28148	16787	33133	9715	1686	916	744
		19907	23468	18182	15009	241	0	1092	1588
		17821	17468	14827	24599	71	617	634	1573
		18563	20803	20553	25081	9629	991	794	1669
		13220	20777	22498	24041	28477	67	1829	577
		18452	22397	20621	4992	15275	12822	12651	1537
		16482	5126	17606	22168	27082	951	1084	1079
		17314	23945	23525	7891	2431	2	1130	1173
		14876	23028	20151	2945	3147	843	1824	1191
		15324	17387	17459	26108	4390	60	1097	1638
		23428	27407	20666	9984	12479	0	827	1694
		20475	25052	15439	21982	1390	414	882	1839
		16358	20193	15543	12592	3759	13043	2559	1810
		16033	13508	21710	29043	5051	185	805	686
		23987	18365	15743	1716	4451	18821	564	983
		22467	14948	19171	4824	2805	21437	2416	710
		17976	17643	16862	6210	11035	2125	2081	1679
		14680	16883	23449	6718	16719	20616	1396	766
		18348	15193	19100	20700	6853	101	2294	829
		14817	14962	20373	3114	3901	4787	1460	1795
		28837	12614	18956	789	1824	9460	2111	1648
		20684	17569	19835	16410	306	5	607	545
		26516	15975	19717	13975	967	483	606	1158
		21051	13455	17604	20975	1293	853	1070	1701
		19897	15312	20916	1335	1798	503	1361	363
		24384	16900	21139	21118	5308	2261	1600	1732
		21197	18287	20828	23347	3357	38	2606	751
		23181	19579	16525	130	1111	268	996	832
		14797	14045	5389	23900	4492	1123	2790	772
		18267	12905	17460	3153	3883	140	1809	669
		19862	9141	17422	14	3823	561	1628	818
		18455	13590	13900	26454	973	468	637	721
		14037	15324	14347	3	22	5	735	1617
		13218	15527	2354	7880	2000	998	545	755
		13459	16408	14097	20910	4399	1100	642	1397
		19732	17984	2185	9656	3285	10	1947	1414
		24419	13115	19636	2525	705	7	831	1184
		22117	16645	8070	1219	813	27	1226	1728
		21016	12660	13448	1034	3418	985	1304	1642
		15497	15681	2325	28324	618	1841	1515	471
		21443	14873	13320	18956	1719	6243	909	695
		18759	13163	11456	26144	26806	2303	1122	650
		20743	16876	18473	5286	25082	2600	875	1590
		15751	19546	17607	8573	24968	112	836	374
		17214	16511	15528	9843	346	503	1008	436
		17706	18991	12348	8750	2944	0	1549	665
		22759	16905	12595	21339	727	0	1017	642
		17519	18565	15416	7173	1455	0	675	383
		25232	16133	766	1178	1714	6	818	1420
		26292	14792	10146	927	15799	185	465	907
		14565	10875	691	21994	18173	289	432	466
		18425	14674	12163	26786	4062	2	469	1627
		21794	10561	9782	5108	8273	1	251	444
		11320	18962	9959	13409	5111	1039	383	816
		13134	15140	8785	1697	9465	1	294	752
		12352	13968	12295	1871	2032	0	293	471
		14490	11381	7922	3646	1222	642	579	822
		12824	12275	9451	17433	7032	1073	706	688
		14297	12601	3702	9346	2055	1	256	503
		14561	12773	7658	24838	3128	304	938	455
		12864	12114		4713	1709	437	768	1044
		14856	13112		35158	611	87	711	1375
		10657			19854	9052	13050	871	494
		15807			6347	926	1373	281	1135
		12933			2920	1087	9307	412	1065
		12365			11089	20491	0	535	637
		11037			14630	2137	895	596	1087
		10102			2097	3833	0	735	642
		11727			2651	755	354	516	1745
		11404			14285	1626	2	170	212
		11405			9893	1689	4	784	824
		10709			2689	2378	0	685	260
		15399			12309	224	12277	561	1427
		11652			18761	1447	4	378	473
		10378			17361		3	992	538
		11414			22585		116	515	519
		9126			9745		3804	242	594
		10512			3417			263	506
		10081			2427			164	418
		12695			3073			444	486
		10528			3592			528	430
		10017			794			733	699
		9253			1061			544	651
		10720			8467			131	1374
		9832			804			124	1060
		10466			12356			279	724
		9291			8123			528	994
		14250			11758			675	1366
		11203						158	461
		5549						867	527
		4313						782
		13657						375
		12416						572
								40
								663
								89
								581
								125
								845
								616
								157
								234

## Sheet: Fig 3D
						E. coli
	strain	wt	wt	fabA(ts)	fabA(ts)	fabA(ts)	fabA(ts)	fabA(ts)	wt
	condition	37°C	30°C	30°C	30°C-->37°C (30min)	30°C-->37°C (60min)	30°C-->37°C (90min)	30°C-->37°C (120min)	30°C PolyB
		4367	5692	3023	7934	6464	677	787	578
		1705	4240	4785	4239	8030	3140	3383	4443
		6933	5414	13010	5748	7188	1538	7	455
		7385	5350	3955	4404	3387	647	4805	1949
		2560	5347	6199	5025	4034	3473	140	2651
		3257	3124	5212	3150	3041	1339	2686	1894
		2148	2078	5319	5403	5485	558	3785	1176
		4914	4490	8531	7817	5248	2528	3269	2609
		2520	4147	4067	5373	4141	4251	1935	1250
		2136	5282	2367	3957	4979	4258	1919	1448
		2189	3352	4264	4668	4922	1947	2772	832
		2241	4753	7221	4151	5000	4423	2284	961
		7244	2689	5199	3563	5236	1559	1734	1061
		6182	5798	7403	3829	4169	4185	2796	1409
		2589	5699	5876	5837	3232	2596	3147	835
		2321	3212	4218	3188	3986	3004	4287	2305
		1465	5513	8208	2628	4906	493	1037	1705
		3843	6773	10764	3589	5043	1686	4436	1043
		3873	3247	6715	6910	5586	1870	685	1211
		2276	3156	7636	5805	5556	756	966	1397
		4402	7108	5625	3831	5994	1309	772	138
		7604	6171	5369	4761	6354	2245	2594	807
		8237	5978	5863	3419	5568	954	101	1043
		8118	4069	4208	3446	5255	410	3598	1291
		3690	4614	6160	3592	3788	1480	3776	1139
		3711	8201	3835	3302	5982	3617	2551	1009
		7953	6203	7160	7780	4939	1288	344	718
		4913	4612	6810	3820	4429	2319	2324	1241
		6425	4989	7523	4060	7511	1067	2151	1945
		5128	4956	7499	4313	3531	1895	3034	2000
		6916	3215	3284	2254	8980	877	4305	1432
		3165	3934	4321	4031	6028	1182	3143	1572
		2610	3435	4136	3958	5363	924	1311	1820
		4336	1903	6928	2973	4706	291	4140	2313
		3196	4545	3899	3291	4105	611	6468	884
		7910	5813	9569	2131	4600	3285	1414	1797
		2543	2574	4040	2972	4643	3739	2773	2470
		3244	2270	3274	2541	3513	2762	3239	1970
		7765	4774	5083	3887	8408	2836	92	2215
		15044	2444	4302	2607	3365	5591	3595	1663
		3522	5591	6303	2546	2994	5400	1530	1962
		3211	5167	2738	11721	2034	521	1377	2400
		7181	4178	4360	3690	2735	2287	46	1283
		4817	6499	9989	3796	4458	722	2364	623
		4956	2673	3619	2164	3496	3896	2665	1667
		2986	5742	808	1282	3377	3059	2393	1027
		5157	4312	8967	2041	2409	1053	4507	1563
		6135	3607	4144	2498	3403	1053	3053	51
		4985	7294	4292	1911	3740	4989	2068	400
		7404	4899	2744	4092	1882	2235	1699	52
		4069	4920	5723	1234	3640	969	563	189
		3163	3693	3150	1643	2531	3079	5220	26
		3244	7609	3698	2270	3486	2664	3093	161
		4175	3668	2243	2768	2864	2147	2329	28
		3144	6523	5820	2084	3609	4369	510	405
		6406	2462	7483	2057	4404	2125	3196	304
		6182	5138	3434	2099	4188	1666	2147	344
		5653	5511	9042	2915	3545	2612	1984	50
		4277	4940	11969	2602	4631	2257	2743	96
		3216	3673	5676	2648	3440	2030	1734	40
		3538	3861	6691	2154	4153	2731	143	62
		4578	5173	13347	2827	2167	3538	363	142
		3810	5816	11957	3178	2579	1705	839	42
		8159	5737	4805	2546	2724	2626	2251	903
		4658	5184	6243	5317	2952	1859	1366	94
		4705	7863	5734	3387	6552	1355	581	251
		1252	4642	158	5774	3921	2772	854	448
		6657	3699	7867	5725	6811	3010	2706	72
		4169	5906	3237	3250	4876	1667	3057	323
		5238	3427	3074	5974	3161	3693	1388	130
		5043	5531	5139	3033	5444	2395	3209	2
		6839	5365	3221	3943	1939	1162	2497	145
		5728	6731	5445	3329	7182	3560	1244	65
		3903	3290	6223	3032	4711	2374	2056	196
		3971	5230	7736	5982	5970	1923	2204	98
		7790	4552	3685	3988	6104	2048	3931
		8586	8097	3555	3777	5365	2054	1822
		6146		4041	5333	6368	1507	1477
		9659		5948	7439	4617	2864	2630
		6776		2445	2718	4084	2404	4078
		3086		3075	5505	4312	634	1051
		4631		3811	4875	1762	2280	172
		5778		7479	5260	4683	1067	254
		4808		3137	4961	6762	4345	2934
		6095		4332	4103	7513	1912	678
		3440		4047	4858	4199	1300	3373
		5537		6406	2580	2656	3414	923
		5736		3146	1893	5366	801	1451
		7176		5644	5505	4610	2364	1803
		6631		1174	4163	5831	955	2798
		3636		1936	4465	5162	4364	5
		2942		2962	5086	3896	3202	2185
		4014		1882	3901	4997	2739	2172
		4483		1884	3609	2735	5057	2880
		5610		674	4097	3316	5233	1318
		4558		1503	3502		2376	2643
		5822		1815	3546		2676	497
		2296			5009		4636	3505
		5344			3462		2606	1407
		5231			6132		930
		3385			3259		3951
		4339			3982		1613
		3152			4410		3114
		4255			4409		3163
		5197			3650		10
		4617			4611		1661
		5111			1960		1301
		3110			2197		2495
		4679			2184		4080
		4750			2202		1552
		2903			2705		2847
		7695			1406		4536
		5242			3095		1495
		3393					1514
		3863					318
		3280					5850
		2989					1980
		2490					1598
		3158					1348
		3807					1799
		3047					2175
		5000					355
		5297					1222
		3125					339
		4960					1072
		1258					1470
		3327					1222
		8204					1050
		3993					1129
		5083					1913
		4329					1087
		1096					1298
		2217					110
		2025					13
		3790					1101
		5176
		3310
		1790
		1986
		2965
		3353
