# Supplementary material for: Low membrane fluidity triggers lipid phase separation and protein segregation in living bacteria
Source: EMBO J. 2022 Jan 17;41(5):e109800. doi: 10.15252/embj.2021109800 (PMC8886542; doi:10.15252/embj.2021109800)
Supplement: Supplementary file 11 — Source Data for Figure 6 [file EMBJ-41-e109800-s010.zip › source_data_fig6.xlsx]

## Sheet: Fig 6D
	E. coli fabA(Ts) FOF1 a-mNG
	time (min)	OD600
	0	0.053
	54	0.092
	72	0.126
	91	0.176
	114	0.244
	129	0.296
	151.627	0.384
	173.271	0.367
	196.882	0.21
	215.574	0.168
	232.299	0.163
	250.007	0.183
	271.65	0.221
	291.326	0.276
	313.954	0.386
	333.63	0.535
	365.111	0.763
	478.248	1.617
	551.049	2.029

## Sheet: Fig 6E
	E. coli fabA(Ts) FOF1 a-mNG
	30°C		#1	#2	#3	mean	SD
		SFA	57.9823	58.6093	57.1903	57.9273	0.580611
		UFA+CFA	42.0177	41.3907	42.8097	42.0727	0.580611
	30°C → 37°C 120 min		#1	#2	#3	mean	SD
		SFA	83.3512	84.4253	83.7983	83.8583	0.440553
		UFA+CFA	16.6488	15.5747	16.2017	16.1417	0.440553
	30°C → 37°C 120 min → + oleate 120 min		#1	#2	#3	mean	SD
		SFA	71.5048	73.1137	71.632	72.0835	0.730317
		UFA+CFA	28.4952	26.8863	28.368	27.9165	0.730317
