# Supplementary material for: Low membrane fluidity triggers lipid phase separation and protein segregation in living bacteria
Source: EMBO J. 2022 Jan 17;41(5):e109800. doi: 10.15252/embj.2021109800 (PMC8886542; doi:10.15252/embj.2021109800)
Supplement: Supplementary file 12 — Source Data for Figure 7 [file EMBJ-41-e109800-s002.zip › source_data_fig7.xlsx]

## Sheet: Fig 7B
	E. coli Wild type FOF1 a-mNG									E. coli fabA(Ts) FOF1 a-mNG
	30°C		30°C → 33°C 120 min		30°C → 37°C 120 min		30°C → 40°C 120 min			30°C		30°C → 33°C 120 min		30°C → 37°C 120 min		30°C → 40°C 120 min
	jump distance (nm)	PDF	jump distance (nm)	PDF	jump distance (nm)	PDF	jump distance (nm)	PDF		jump distance (nm)	PDF	jump distance (nm)	PDF	jump distance (nm)	PDF	jump distance (nm)	PDF
	-126.847	-3.75501e-12	-100.699	1.75466e-18	-127.113	-9.29812e-15	-104.01	-5.26901e-19		-119.617	-5.53985e-12	-103.706	2.86851e-10	-115.954	-2.04765e-10	-69.2489	-3.61898e-10
	-120.793	1.13356e-11	-95.9226	-5.46906e-18	-121.095	2.79902e-14	-99.052	1.22944e-18		-113.966	1.66873e-11	-98.8147	-8.65722e-10	-113.23	6.14554e-10	-65.9819	1.09104e-09
	-114.739	-1.91305e-11	-91.1461	9.16068e-18	-115.077	-4.69761e-14	-94.0941	-2.45887e-18		-108.314	-2.80402e-11	-93.9231	1.46023e-09	-110.506	-1.02512e-09	-62.7148	-1.83643e-09
	-108.685	2.72909e-11	-86.3696	-1.20319e-17	-109.059	6.64558e-14	-89.1363	4.39085e-18		-102.663	3.97425e-11	-89.0316	-2.08123e-09	-107.782	1.43695e-09	-59.4478	2.60953e-09
	-102.632	-3.5981e-11	-81.5931	4.62592e-17	-103.041	-8.6641e-14	-84.1785	3.86834e-17		-97.0115	-5.19492e-11	-84.1401	2.74026e-09	-105.058	-1.85054e-09	-56.1807	-3.42283e-09
	-96.5779	4.5384e-11	-76.8166	6.99311e-16	-97.0225	1.07755e-13	-79.2207	1.04889e-15		-91.36	6.48309e-11	-79.2486	-3.44981e-09	-102.335	2.2663e-09	-52.9137	4.29034e-09
	-90.5241	-5.57087e-11	-72.0401	1.4743e-14	-91.0045	-1.30038e-13	-74.2628	2.08551e-14		-85.7086	-7.85803e-11	-74.3571	4.22367e-09	-99.6107	-2.68461e-09	-49.6466	-5.22813e-09
	-84.4703	6.7197e-11	-67.2637	2.491e-13	-84.9865	1.53751e-13	-69.305	3.45707e-13		-80.0571	9.34182e-11	-69.4656	-5.07731e-09	-96.8868	3.10577e-09	-46.3795	6.25508e-09
	-78.4165	-8.01328e-11	-62.4872	3.49906e-12	-78.9684	-1.79032e-13	-64.3471	4.75657e-12		-74.4057	-1.09601e-10	-64.574	6.02834e-09	-94.163	-3.53e-09	-43.1125	-7.39367e-09
	-72.3628	9.48504e-11	-57.7107	4.0833e-11	-72.9503	2.13652e-13	-59.3893	5.4406e-11		-68.7543	1.27431e-10	-59.6825	-7.0972e-09	-91.4391	3.95735e-09	-39.8454	8.67106e-09
	-66.309	-1.11743e-10	-52.9342	3.96578e-10	-66.9323	2.60362e-14	-54.4315	5.18071e-10		-63.1028	-1.47262e-10	-54.791	8.30816e-09	-88.7153	-4.38775e-09	-36.5784	-1.01203e-08
	-60.2552	1.31306e-10	-48.1577	3.21186e-09	-60.9142	7.48953e-12	-49.4736	4.11428e-09		-57.4514	1.69529e-10	-49.8995	-9.69121e-09	-85.9915	4.82088e-09	-33.3113	1.17816e-08
	-54.2014	-1.51918e-10	-43.3813	2.17436e-08	-54.8962	1.46862e-10	-44.5158	2.73092e-08		-51.8	-1.93372e-10	-45.008	1.12857e-08	-83.2676	-5.25616e-09	-30.0443	-1.37043e-08
	-48.1476	2.61291e-10	-38.6048	1.23393e-07	-48.8781	2.23091e-09	-39.558	1.51917e-07		-46.1485	2.81578e-10	-40.1165	-1.3148e-08	-80.5438	5.69266e-09	-26.7772	1.59492e-08
	-42.0938	1.92269e-09	-33.8283	5.89023e-07	-42.8601	2.52697e-08	-34.6001	7.10648e-07		-40.4971	1.46632e-09	-35.2249	1.53653e-08	-77.8199	-6.12896e-09	-23.5101	-1.8597e-08
	-36.04	3.79904e-08	-29.0518	2.37486e-06	-36.842	2.15371e-07	-29.6423	2.80731e-06		-34.8456	3.37102e-08	-30.3334	-1.80701e-08	-75.0961	6.56306e-09	-20.2431	2.17867e-08
	-29.9862	4.5196e-07	-24.2753	8.12741e-06	-30.824	1.39218e-06	-24.6845	9.41535e-06		-29.1942	4.30482e-07	-25.4419	2.14149e-08	-72.3722	-6.99219e-09	-16.976	-2.4699e-08
	-23.9325	3.71338e-06	-19.4988	2.3749e-05	-24.8059	6.89629e-06	-19.7266	2.69902e-05		-23.5428	3.74379e-06	-20.5504	-1.37457e-08	-69.6484	7.41254e-09	-13.709	1.37954e-07
	-17.8787	2.11646e-05	-14.7224	5.96776e-05	-18.7879	2.65269e-05	-14.7688	6.66814e-05		-17.8913	2.23198e-05	-15.6589	8.88854e-07	-66.9246	-7.81898e-09	-10.4419	3.76303e-06
	-11.8249	8.5163e-05	-9.94586	0.000130073	-12.7698	8.05983e-05	-9.81099	0.000143407		-12.2399	9.33967e-05	-10.7674	2.13999e-05	-64.2007	8.20462e-09	-7.17484	5.55402e-05
	-5.7711	0.000248054	-5.16938	0.000248473	-6.75178	0.000197733	-4.85315	0.000271579		-6.58843	0.00028236	-5.87585	0.000190705	-61.4769	-8.56023e-09	-3.90778	0.00037003
	0.28268	0.000545309	-0.39289	0.000421198	-0.73373	0.000402433	0.10468	0.000458572		-0.93699	0.000641545	-0.98433	0.000780599	-58.753	8.87348e-09	-0.64073	0.00133
	6.33647	0.000962426	4.38359	0.000642852	5.28433	0.000700312	5.06251	0.000699344		4.71445	0.00115	3.90718	0.00185	-56.0292	-9.12789e-09	2.62633	0.00298
	12.3903	0.00146	9.16007	0.000897844	11.3024	0.00107	10.0203	0.000975697		10.3659	0.00173	8.7987	0.0031	-53.3054	9.3013e-09	5.89339	0.00485
	18.444	0.00198	13.9366	0.00117	17.3204	0.00148	14.9782	0.00126		16.0173	0.00228	13.6902	0.00428	-50.5815	-9.36383e-09	9.16045	0.00662
	24.4978	0.00248	18.713	0.00144	23.3385	0.00189	19.936	0.00153		21.6688	0.00277	18.5817	0.00528	-47.8577	9.27497e-09	12.4275	0.00826
	30.5516	0.0029	23.4895	0.00169	29.3565	0.00224	24.8938	0.00177		27.3202	0.00319	23.4733	0.00604	-45.1338	-8.97929e-09	15.6946	0.00974
	36.6054	0.00323	28.266	0.00194	35.3746	0.00252	29.8517	0.00198		32.9716	0.00356	28.3648	0.00653	-42.41	8.40037e-09	18.9616	0.01089
	42.6592	0.0035	33.0425	0.00218	41.3926	0.00274	34.8095	0.00215		38.6231	0.00386	33.2563	0.00688	-39.6861	-7.43163e-09	22.2287	0.01164
	48.713	0.00369	37.819	0.00241	47.4107	0.00292	39.7673	0.00229		44.2745	0.0041	38.1478	0.00718	-36.9623	5.92268e-09	25.4957	0.0122
	54.7668	0.00377	42.5955	0.00262	53.4287	0.00309	44.7252	0.00242		49.926	0.00429	43.0393	0.00732	-34.2385	-3.65827e-09	28.7628	0.01268
	60.8205	0.00376	47.3719	0.00281	59.4468	0.00323	49.683	0.00253		55.5774	0.00442	47.9308	0.00733	-31.5146	3.25434e-10	32.0299	0.01288
	66.8743	0.00372	52.1484	0.00296	65.4648	0.00334	54.6408	0.00263		61.2289	0.00446	52.8224	0.00717	-28.7908	4.53905e-09	35.2969	0.01285
	72.9281	0.00372	56.9249	0.00308	71.4829	0.00342	59.5987	0.00271		66.8803	0.00444	57.7139	0.00707	-26.0669	-1.16346e-08	38.564	0.01262
	78.9819	0.00378	61.7014	0.00318	77.501	0.00349	64.5565	0.00277		72.5317	0.00441	62.6054	0.00699	-23.3431	2.20406e-08	41.831	0.01206
	85.0357	0.00384	66.4779	0.00325	83.519	0.00356	69.5143	0.00281		78.1832	0.00432	67.4969	0.00676	-20.6193	-3.74613e-08	45.0981	0.01149
	91.0895	0.00387	71.2544	0.0033	89.537	0.00364	74.4722	0.00284		83.8346	0.00418	72.3884	0.00649	-17.8954	6.06495e-08	48.3651	0.01103
	97.1433	0.00385	76.0309	0.00334	95.5551	0.00371	79.43	0.00289		89.4861	0.00399	77.2799	0.00617	-15.1716	-9.597e-08	51.6322	0.01054
	103.197	0.00379	80.8073	0.00337	101.573	0.00373	84.3878	0.00295		95.1375	0.00382	82.1714	0.0058	-12.4477	1.72576e-07	54.8993	0.0101
	109.251	0.00372	85.5838	0.00339	107.591	0.0037	89.3457	0.00301		100.789	0.00371	87.063	0.00546	-9.72389	8.23354e-07	58.1663	0.00956
	115.305	0.00362	90.3603	0.00341	113.609	0.00364	94.3035	0.00305		106.44	0.00366	91.9545	0.00524	-7.00004	2.15302e-05	61.4334	0.00887
	121.358	0.00352	95.1368	0.00343	119.627	0.00355	99.2613	0.00307		112.092	0.00362	96.846	0.00504	-4.2762	0.000193344	64.7004	0.00816
	127.412	0.00343	99.9133	0.00345	125.645	0.00347	104.219	0.00307		117.743	0.00353	101.738	0.00473	-1.55236	0.000902651	67.9675	0.00744
	133.466	0.00336	104.69	0.00347	131.663	0.00339	109.177	0.00307		123.395	0.00342	106.629	0.00435	1.17148	0.00236	71.2346	0.00684
	139.52	0.0033	109.466	0.00348	137.681	0.00332	114.135	0.00308		129.046	0.00334	111.521	0.00412	3.89532	0.00429	74.5016	0.00642
	145.574	0.00325	114.243	0.0035	143.7	0.00326	119.093	0.0031		134.698	0.00329	116.412	0.00396	6.61917	0.00639	77.7687	0.00601
	151.627	0.00318	119.019	0.00351	149.718	0.00322	124.05	0.00314		140.349	0.00326	121.304	0.00378	9.34301	0.00833	81.0357	0.00553
	157.681	0.0031	123.796	0.0035	155.736	0.00318	129.008	0.00318		146	0.00321	126.195	0.00357	12.0669	0.00993	84.3028	0.00507
	163.735	0.00305	128.572	0.00347	161.754	0.00315	133.966	0.0032		151.652	0.00312	131.087	0.00336	14.7907	0.01107	87.5699	0.00464
	169.789	0.00303	133.349	0.00342	167.772	0.0031	138.924	0.00321		157.303	0.003	135.978	0.00319	17.5145	0.01202	90.8369	0.00425
	175.842	0.003	138.125	0.00339	173.79	0.00305	143.882	0.00319		162.955	0.00287	140.87	0.00302	20.2384	0.01281	94.104	0.00394
	181.896	0.00291	142.902	0.00336	179.808	0.00299	148.84	0.00315		168.606	0.00275	145.761	0.00281	22.9622	0.01319	97.371	0.00368
	187.95	0.00278	147.678	0.00333	185.826	0.00291	153.798	0.00312		174.258	0.00267	150.653	0.00263	25.6861	0.01358	100.638	0.00341
	194.004	0.00263	152.455	0.0033	191.844	0.00283	158.755	0.00309		179.909	0.00263	155.544	0.00246	28.4099	0.01377	103.905	0.00311
	200.058	0.00248	157.231	0.00325	197.862	0.00275	163.713	0.00308		185.561	0.00263	160.436	0.00231	31.1337	0.0135	107.172	0.00284
	206.111	0.00236	162.008	0.00319	203.88	0.00268	168.671	0.00305		191.212	0.00263	165.327	0.00229	33.8576	0.01314	110.439	0.00268
	212.165	0.00231	166.784	0.00313	209.898	0.0026	173.629	0.00301		196.863	0.00258	170.219	0.00226	36.5814	0.01288	113.706	0.00253
	218.219	0.0023	171.561	0.00307	215.916	0.00254	178.587	0.00296		202.515	0.00252	175.11	0.00216	39.3053	0.01248	116.973	0.00229
	224.273	0.00227	176.337	0.00303	221.934	0.00248	183.544	0.00291		208.166	0.00244	180.002	0.00199	42.0291	0.01202	120.24	0.00204
	230.327	0.00222	181.113	0.00299	227.952	0.00243	188.502	0.00288		213.818	0.00234	184.893	0.00185	44.7529	0.01158	123.507	0.00185
	236.38	0.00217	185.89	0.00293	233.97	0.00237	193.46	0.00287		219.469	0.00225	189.785	0.00178	47.4768	0.01106	126.775	0.00176
	242.434	0.00213	190.666	0.00285	239.988	0.00231	198.418	0.00287		225.121	0.00216	194.676	0.00166	50.2006	0.01033	130.042	0.00168
	248.488	0.00208	195.443	0.00276	246.006	0.00224	203.376	0.00287		230.772	0.00208	199.568	0.00156	52.9245	0.00959	133.309	0.00161
	254.542	0.00199	200.219	0.00267	252.024	0.00217	208.334	0.00284		236.423	0.00198	204.459	0.00142	55.6483	0.00911	136.576	0.00155
	260.596	0.00186	204.996	0.0026	258.042	0.00209	213.291	0.00278		242.075	0.00187	209.351	0.00134	58.3722	0.00868	139.843	0.00142
	266.649	0.00174	209.772	0.00255	264.061	0.00201	218.249	0.00269		247.726	0.00176	214.242	0.00133	61.096	0.00809	143.11	0.00127
	272.703	0.00163	214.549	0.00251	270.079	0.00191	223.207	0.00259		253.378	0.00166	219.134	0.00126	63.8199	0.00748	146.377	0.00115
	278.757	0.00153	219.325	0.00248	276.097	0.00182	228.165	0.00247		259.029	0.00159	224.025	0.00116	66.5437	0.00688	149.644	0.00107
	284.811	0.00144	224.102	0.00245	282.115	0.00175	233.123	0.00237		264.681	0.00156	228.917	0.00111	69.2675	0.00637	152.911	0.000988434
	290.864	0.00138	228.878	0.00242	288.133	0.00169	238.081	0.00229		270.332	0.00155	233.808	0.00106	71.9914	0.00603	156.178	0.000949128
	296.918	0.00134	233.655	0.00239	294.151	0.00163	243.038	0.00223		275.984	0.00154	238.7	0.00101	74.7152	0.00569	159.445	0.000928477
	302.972	0.00132	238.431	0.00237	300.169	0.00157	247.996	0.00218		281.635	0.00149	243.591	0.000996134	77.4391	0.00531	162.712	0.000890848
	309.026	0.0013	243.208	0.00232	306.187	0.0015	252.954	0.00214		287.286	0.00141	248.483	0.000949438	80.1629	0.00499	165.979	0.000822703
	315.08	0.00127	247.984	0.00226	312.205	0.00143	257.912	0.00212		292.938	0.00133	253.375	0.000891712	82.8867	0.00468	169.246	0.000697113
	321.133	0.00123	252.761	0.00218	318.223	0.00139	262.87	0.0021		298.589	0.00128	258.266	0.000855112	85.6106	0.00435	172.513	0.000598692
	327.187	0.00122	257.537	0.0021	324.241	0.00136	267.828	0.00209		304.241	0.00127	263.158	0.00082127	88.3344	0.00399	175.78	0.000573084
	333.241	0.00121	262.314	0.00202	330.259	0.00134	272.785	0.00208		309.892	0.00126	268.049	0.000745159	91.0583	0.0037	179.047	0.000573837
	339.295	0.00119	267.09	0.00196	336.277	0.0013	277.743	0.00205		315.544	0.00121	272.941	0.000665375	93.7821	0.00351	182.315	0.000547214
	345.349	0.00114	271.867	0.0019	342.295	0.00124	282.701	0.002		321.195	0.00113	277.832	0.000624442	96.5059	0.00333	185.582	0.000518807
	351.402	0.00108	276.643	0.00185	348.313	0.00117	287.659	0.00193		326.847	0.00105	282.724	0.000611113	99.2298	0.00308	188.849	0.000505434
	357.456	0.001	281.42	0.0018	354.331	0.0011	292.617	0.00186		332.498	0.000988339	287.615	0.000592616	101.954	0.00282	192.116	0.000468022
	363.51	0.000923403	286.196	0.00176	360.349	0.00105	297.575	0.0018		338.149	0.000956005	292.507	0.000572743	104.677	0.00263	195.383	0.000415119
	369.564	0.000849374	290.973	0.00172	366.367	0.00101	302.532	0.00175		343.801	0.000942979	297.398	0.000560504	107.401	0.00247	198.65	0.000384335
	375.617	0.000794618	295.749	0.00167	372.385	0.000955803	307.49	0.0017		349.452	0.000929093	302.29	0.000532234	110.125	0.00235	201.917	0.000389657
	381.671	0.00076579	300.526	0.00162	378.404	0.00089187	312.448	0.00166		355.104	0.000901709	307.181	0.000504487	112.849	0.00225	205.184	0.000367969
	387.725	0.000755304	305.302	0.00157	384.422	0.000823764	317.406	0.0016		360.755	0.000855839	312.073	0.000465791	115.573	0.00204	208.451	0.000335914
	393.779	0.000743774	310.079	0.00151	390.44	0.000767683	322.364	0.00155		366.407	0.000794797	316.964	0.000433195	118.297	0.00181	211.718	0.000343314
	399.833	0.000713423	314.855	0.00146	396.458	0.000733571	327.322	0.00149		372.058	0.000735122	321.856	0.000374755	121.021	0.00168	214.985	0.000345711
	405.886	0.00066028	319.632	0.00141	402.476	0.000715421	332.279	0.00145		377.709	0.0006928	326.747	0.000309713	123.744	0.00162	218.252	0.000320999
	411.94	0.000600111	324.408	0.00137	408.494	0.000695804	337.237	0.00141		383.361	0.000665923	331.639	0.000273116	126.468	0.00159	221.519	0.000292615
	417.994	0.000557204	329.185	0.00134	414.512	0.000659322	342.195	0.00138		389.012	0.000642261	336.53	0.000272741	129.192	0.00156	224.786	0.000283259
	424.048	0.000536011	333.961	0.00132	420.53	0.000604939	347.153	0.00135		394.664	0.000614529	341.422	0.000289002	131.916	0.00147	228.053	0.000290295
	430.102	0.000515742	338.737	0.00131	426.548	0.000547931	352.111	0.00132		400.315	0.000582789	346.313	0.000276543	134.64	0.00132	231.32	0.000277423
	436.155	0.000483858	343.514	0.00129	432.566	0.000506519	357.069	0.00128		405.967	0.000551334	351.205	0.000257157	137.364	0.00122	234.587	0.000238396
	442.209	0.000454987	348.29	0.00127	438.584	0.000485337	362.026	0.00123		411.618	0.000521371	356.096	0.000240689	140.087	0.00117	237.855	0.000233749
	448.263	0.000445643	353.067	0.00123	444.602	0.000474547	366.984	0.00119		417.27	0.000491231	360.988	0.000219196	142.811	0.00114	241.122	0.000243042
	454.317	0.000449726	357.843	0.00118	450.62	0.000462651	371.942	0.00116		422.921	0.000467187	365.879	0.000207079	145.535	0.00109	244.389	0.00021346
	460.37	0.000446215	362.62	0.00114	456.638	0.000446082	376.9	0.00112		428.572	0.000456001	370.771	0.000206095	148.259	0.00106	247.656	0.000175453
	466.424	0.000422652	367.396	0.0011	462.656	0.000428184	381.858	0.00108		434.224	0.000448781	375.662	0.000198474	150.983	0.001	250.923	0.000143118
	472.478	0.000386619	372.173	0.00106	468.674	0.000412831	386.816	0.00103		439.875	0.000433453	380.554	0.000169507	153.707	0.000948445	254.19	0.000146277
	478.532	0.000352966	376.949	0.00102	474.692	0.000400883	391.773	0.000968978		445.527	0.000415769	385.445	0.000143693	156.43	0.000936437	257.457	0.000186571
	484.586	0.000327154	381.726	0.000974433	480.71	0.000391236	396.731	0.000913933		451.178	0.000405868	390.337	0.000137837	159.154	0.000888255	260.724	0.000193325
	490.639	0.00030587	386.502	0.000929618	486.728	0.000381101	401.689	0.000868388		456.83	0.000396738	395.228	0.000138079	161.878	0.000807406	263.991	0.000166185
	496.693	0.000287431	391.279	0.000882889	492.747	0.000366007	406.647	0.000836336		462.481	0.00037933	400.12	0.000120203	164.602	0.000756088	267.258	0.000162601
	502.747	0.000275364	396.055	0.000836781	498.765	0.000343777	411.605	0.000815801		468.133	0.000360396	405.012	9.76035e-05	167.326	0.000741153	270.525	0.000183951
	508.801	0.000269558	400.832	0.000793901	504.783	0.000316177	416.563	0.000800814		473.784	0.000345081	409.903	9.70952e-05	170.05	0.00074998	273.792	0.000183612
	514.855	0.000261674	405.608	0.000756228	510.801	0.000285041	421.52	0.000784511		479.435	0.000325675	414.795	0.000102621	172.774	0.000738145	277.059	0.000151792
	520.908	0.000246984	410.385	0.000724784	516.819	0.000252679	426.478	0.000761645		485.087	0.000300804	419.686	0.000107047	175.497	0.00062968	280.326	0.000140126
	526.962	0.000230987	415.161	0.000699404	522.837	0.000226056	431.436	0.000730375		490.738	0.000279947	424.578	0.000108113	178.221	0.000517438	283.593	0.000150704
	533.016	0.000220406	419.938	0.000678842	528.855	0.000212596	436.394	0.000693122		496.39	0.000267166	429.469	9.56188e-05	180.945	0.000510716	286.86	0.000143319
	539.07	0.000215867	424.714	0.000661105	534.873	0.000211255	441.352	0.000655625		502.041	0.000256396	434.361	8.19266e-05	183.669	0.000554603	290.127	0.000138324
	545.123	0.000212078	429.491	0.000643624	540.891	0.000213404	446.31	0.00062416		507.693	0.000239316	439.252	8.32838e-05	186.393	0.00059335	293.395	0.000144577
	551.177	0.0002012	434.267	0.000623686	546.909	0.000211691	451.267	0.000602457		513.344	0.000216838	444.144	8.74424e-05	189.117	0.000599342	296.662	0.000157068
	557.231	0.000180537	439.044	0.000599857	552.927	0.00020401	456.225	0.000590038		518.995	0.000198078	449.035	8.05376e-05	191.84	0.000543564	299.929	0.000154332
	563.285	0.00015805	443.82	0.000573246	558.945	0.000191369	461.183	0.000582721		524.647	0.000185465	453.927	6.84597e-05	194.564	0.000471511	303.196	0.000134325
	569.339	0.000146558	448.597	0.000546542	564.963	0.000176464	466.141	0.000575121		530.298	0.000174081	458.818	7.0883e-05	197.288	0.000467065	306.463	0.000114539
	575.392	0.000149805	453.373	0.000521292	570.981	0.000163266	471.099	0.000563632		535.95	0.000161377	463.71	7.34411e-05	200.012	0.000471302	309.73	0.000109621
	581.446	0.000155377	458.15	0.000496675	576.999	0.000154715	476.057	0.000547664		541.601	0.000146924	468.601	6.58418e-05	202.736	0.000454781	312.997	9.66822e-05
	587.5	0.000150194	462.926	0.000471549	583.017	0.000150335	481.014	0.000528629		547.253	0.000132715	473.493	5.69295e-05	205.46	0.000418995	316.264	7.82387e-05
	593.554	0.000135917	467.703	0.000447057	589.035	0.00014703	485.972	0.000508267		552.904	0.000124588	478.384	4.42198e-05	208.183	0.000370482	319.531	7.69082e-05
	599.608	0.00011997	472.479	0.000426007	595.053	0.000142343	490.93	0.000487639		558.556	0.000124896	483.276	4.0474e-05	210.907	0.000336937	322.798	7.09952e-05
	605.661	0.000106567	477.255	0.000409591	601.071	0.000136186	495.888	0.000466884		564.207	0.000127463	488.167	5.08658e-05	213.631	0.000330887	326.065	5.4691e-05
	611.715	9.75909e-05	482.032	0.000395845	607.089	0.000129088	500.846	0.000445755		569.858	0.000123136	493.059	5.50803e-05	216.355	0.000314784	329.332	4.74341e-05
	617.769	9.04926e-05	486.808	0.000381802	613.108	0.000120434	505.804	0.0004245		575.51	0.000111001	497.95	4.79354e-05	219.079	0.000269068	332.599	4.91826e-05
	623.823	8.01718e-05	491.585	0.000366403	619.126	0.000109969	510.761	0.000403777		581.161	9.87381e-05	502.842	3.42379e-05	221.803	0.00026278	335.866	4.58722e-05
	629.876	6.73601e-05	496.361	0.000350782	625.144	9.90921e-05	515.719	0.0003833		586.813	8.99981e-05	507.733	2.4683e-05	224.527	0.000275129	339.133	3.76841e-05
	635.93	5.82712e-05	501.138	0.000336401	631.162	8.90953e-05	520.677	0.000361206		592.464	8.25293e-05	512.625	2.05501e-05	227.25	0.000267052	342.4	3.90078e-05
	641.984	5.51274e-05	505.914	0.000323607	637.18	8.02242e-05	525.635	0.000335823		598.116	7.64766e-05	517.516	2.58275e-05	229.974	0.000289385	345.667	4.54146e-05
	648.038	5.4375e-05	510.691	0.000311767	643.198	7.27815e-05	530.593	0.000308335		603.767	7.3848e-05	522.408	3.56607e-05	232.698	0.00030429	348.935	4.55789e-05
	654.092	5.30359e-05	515.467	0.000300212	649.216	6.68619e-05	535.551	0.000282981		609.419	7.27465e-05	527.299	3.8178e-05	235.422	0.000270298	352.202	4.93128e-05
	660.145	5.12679e-05	520.244	0.000288785	655.234	6.16681e-05	540.508	0.000263888		615.07	6.84231e-05	532.191	3.20784e-05	238.146	0.000237746	355.469	5.58289e-05
	666.199	5.01622e-05	525.02	0.000277476	661.252	5.68484e-05	545.466	0.000251481		620.721	5.88575e-05	537.082	2.32178e-05	240.87	0.000223854	358.736	5.58874e-05
	672.253	4.9365e-05	529.797	0.000265676	667.27	5.35246e-05	550.424	0.000242169		626.373	4.53407e-05	541.974	2.10254e-05	243.593	0.000229475	362.003	4.86477e-05
	678.307	4.75314e-05	534.573	0.000252163	673.288	5.2664e-05	555.382	0.000231644		632.024	3.0339e-05	546.865	2.19253e-05	246.317	0.000236732	365.27	4.45799e-05
	684.361	4.51375e-05	539.35	0.000236139	679.306	5.3276e-05	560.34	0.000218566		637.676	1.86245e-05	551.757	2.09515e-05	249.041	0.00024137	368.537	4.96457e-05
	690.414	4.37913e-05	544.126	0.000218239	685.324	5.32833e-05	565.298	0.000205462		643.327	1.53502e-05	556.649	2.30532e-05	251.765	0.000245341	371.804	5.06695e-05
	696.468	4.30633e-05	548.903	0.000200453	691.342	5.15042e-05	570.255	0.000196551		648.979	1.99672e-05	561.54	2.10775e-05	254.489	0.000230146	375.071	3.92724e-05
	702.522	4.05034e-05	553.679	0.00018527	697.36	4.79515e-05	575.213	0.0001945		654.63	2.58894e-05	566.432	1.35931e-05	257.213	0.00018819	378.338	3.23286e-05
	708.576	3.41735e-05	558.456	0.000174848	703.378	4.28459e-05	580.171	0.000198271		660.281	2.8196e-05	571.323	8.29403e-06	259.936	0.000157095	381.605	2.87997e-05
	714.629	2.56148e-05	563.232	0.000170316	709.396	3.64083e-05	585.129	0.000203364		665.933	2.84258e-05	576.215	8.38418e-06	262.66	0.000167873	384.872	2.23506e-05
	720.683	1.88923e-05	568.009	0.000171045	715.414	2.95817e-05	590.087	0.000204369		671.584	2.96942e-05	581.106	1.42007e-05	265.384	0.000181449	388.139	2.28114e-05
	726.737	1.60325e-05	572.785	0.000174565	721.432	2.39976e-05	595.045	0.000198055		677.236	3.2259e-05	585.998	1.76892e-05	268.108	0.000184076	391.406	4.02674e-05
	732.791	1.5816e-05	577.562	0.000177743	727.451	2.06009e-05	600.002	0.000184711		682.887	3.55655e-05	590.889	1.15965e-05	270.832	0.000181391	394.673	5.58739e-05
	738.845	1.61384e-05	582.338	0.000178371	733.469	1.87691e-05	604.96	0.000167121		688.539	3.94561e-05	595.781	5.51734e-06	273.556	0.000177694	397.94	5.40078e-05
	744.898	1.57758e-05	587.115	0.000175595	739.487	1.73624e-05	609.918	0.000148621		694.19	4.2618e-05	600.672	4.57674e-06	276.28	0.000187645	401.207	4.80029e-05
	750.952	1.43493e-05	591.891	0.000169162	745.505	1.62627e-05	614.876	0.000131795		699.842	4.2719e-05	605.564	5.84814e-06	279.003	0.000187235	404.475	4.18607e-05
	757.006	1.22973e-05	596.668	0.00015896	751.523	1.63248e-05	619.834	0.000118118		705.493	3.7814e-05	610.455	5.92996e-06	281.727	0.000161532	407.742	3.88798e-05
	763.06	1.05761e-05	601.444	0.000145459	757.541	1.78063e-05	624.792	0.000108054		711.144	2.80843e-05	615.347	7.25655e-06	284.451	0.000157971	411.009	3.98369e-05
	769.114	9.5862e-06	606.221	0.000130094	763.559	1.93877e-05	629.749	0.000101297		716.796	1.73864e-05	620.238	7.14162e-06	287.175	0.000161452	414.276	3.72308e-05
	775.167	9.47529e-06	610.997	0.000114908	769.577	1.9447e-05	634.707	9.70879e-05		722.447	1.03019e-05	625.13	6.28457e-06	289.899	0.000146171	417.543	3.2792e-05
	781.221	1.03333e-05	615.774	0.000101851	775.595	1.79609e-05	639.665	9.4546e-05		728.099	8.63852e-06	630.021	7.33895e-06	292.623	0.000139499	420.81	2.41652e-05
	787.275	1.12582e-05	620.55	9.22758e-05	781.613	1.62014e-05	644.623	9.28118e-05		733.75	1.18776e-05	634.913	8.47994e-06	295.346	0.000148821	424.077	1.709e-05
	793.329	1.08763e-05	625.327	8.66337e-05	787.631	1.48115e-05	649.581	9.10017e-05		739.402	1.69467e-05	639.804	7.30927e-06	298.07	0.000156258	427.344	2.01835e-05
	799.382	8.96163e-06	630.103	8.43177e-05	793.649	1.31809e-05	654.539	8.82935e-05		745.053	1.92798e-05	644.696	5.8659e-06	300.794	0.00015421	430.611	2.39596e-05
	805.436	7.03625e-06	634.879	8.37733e-05	799.667	1.08063e-05	659.496	8.43703e-05		750.705	1.75492e-05	649.587	4.28335e-06	303.518	0.00014561	433.878	2.773e-05
	811.49	6.95252e-06	639.656	8.30098e-05	805.685	8.39253e-06	664.454	7.98266e-05		756.356	1.42337e-05	654.479	1.86948e-06	306.242	0.000130972	437.145	3.24151e-05
	817.544	8.55121e-06	644.432	8.04661e-05	811.703	7.01093e-06	669.412	7.58502e-05		762.007	1.15128e-05	659.37	2.09453e-06	308.966	0.000112979	440.412	3.18289e-05
	823.598	9.78785e-06	649.209	7.58156e-05	817.721	6.7268e-06	674.37	7.32711e-05		767.659	9.54678e-06	664.262	5.65321e-06	311.689	0.000101425	443.679	3.41349e-05
	829.651	9.41366e-06	653.985	7.00464e-05	823.739	6.87205e-06	679.328	7.1916e-05		773.31	7.33639e-06	669.153	8.06639e-06	314.413	0.000109492	446.946	3.46513e-05
	835.705	8.17531e-06	658.762	6.46232e-05	829.757	7.28376e-06	684.286	7.08173e-05		778.962	4.56495e-06	674.045	5.85611e-06	317.137	0.000129745	450.213	2.66151e-05
	841.759	7.31022e-06	663.538	6.03956e-05	835.775	8.32956e-06	689.243	6.88789e-05		784.613	2.44856e-06	678.936	3.2957e-06	319.861	0.000131339	453.48	1.67168e-05
	847.813	7.29625e-06	668.315	5.71551e-05	841.793	9.97363e-06	694.201	6.54552e-05		790.265	2.22306e-06	683.828	3.04959e-06	322.585	0.000105104	456.747	1.57667e-05
	853.867	8.07528e-06	673.091	5.41183e-05	847.812	1.16979e-05	699.159	6.06727e-05		795.916	3.89179e-06	688.719	2.85272e-06	325.309	8.71903e-05	460.015	2.19958e-05
	859.92	8.98631e-06	677.868	5.07998e-05	853.83	1.30733e-05	704.117	5.54079e-05		801.567	6.51981e-06	693.611	2.80983e-06	328.033	7.67846e-05	463.282	2.2162e-05
	865.974	8.59914e-06	682.644	4.74216e-05	859.848	1.37121e-05	709.075	5.08508e-05		807.219	8.93423e-06	698.503	1.43981e-06	330.756	7.06764e-05	466.549	1.72018e-05
	872.028	6.27955e-06	687.421	4.44824e-05	865.866	1.30407e-05	714.033	4.78988e-05		812.87	1.0034e-05	703.394	2.01671e-07	333.48	7.94435e-05	469.816	1.1602e-05
	878.082	3.60901e-06	692.197	4.2035e-05	871.884	1.0803e-05	718.99	4.68101e-05		818.522	9.50687e-06	708.286	3.58443e-08	336.204	9.60185e-05	473.083	1.02861e-05
	884.135	2.63286e-06	696.974	3.9576e-05	877.902	7.59265e-06	723.948	4.72557e-05		824.173	8.52324e-06	713.177	2.14744e-07	338.928	9.97726e-05	476.35	9.03533e-06
	890.189	3.55766e-06	701.75	3.67217e-05	883.92	4.46181e-06	728.906	4.85725e-05		829.825	8.51267e-06	718.069	1.65294e-06	341.652	6.83801e-05	479.617	5.6832e-06
	896.243	5.00878e-06	706.527	3.38279e-05	889.938	2.15872e-06	733.864	5.00308e-05		835.476	9.43312e-06	722.96	4.22738e-06	344.376	5.20688e-05	482.884	9.68699e-06
	902.297	5.6429e-06	711.303	3.17342e-05	895.956	8.48076e-07	738.822	5.10546e-05		841.128	9.74646e-06	727.852	5.4466e-06	347.099	6.57934e-05	486.151	2.16377e-05
	908.351	4.99217e-06	716.08	3.09154e-05	901.974	3.09662e-07	743.78	5.12953e-05		846.779	8.35151e-06	732.743	4.22785e-06	349.823	7.50986e-05	489.418	2.63832e-05
	914.404	3.44218e-06	720.856	3.103e-05	907.992	2.83781e-07	748.737	5.05467e-05		852.43	6.19259e-06	737.635	1.65194e-06	352.547	7.98824e-05	492.685	1.75806e-05
	920.458	2.10696e-06	725.633	3.12361e-05	914.01	6.81863e-07	753.695	4.86886e-05		858.082	4.84848e-06	742.526	2.16385e-07	355.271	7.25706e-05	495.952	8.95366e-06
	926.512	2.00967e-06	730.409	3.07106e-05	920.028	1.47479e-06	758.653	4.57255e-05		863.733	4.2054e-06	747.418	3.33309e-08	357.995	5.21313e-05	499.219	6.36477e-06
	932.566	2.93457e-06	735.186	2.8933e-05	926.046	2.39453e-06	763.611	4.17413e-05		869.385	3.41784e-06	752.309	2.05314e-07	360.719	4.01718e-05	502.486	3.3908e-06
	938.62	3.50831e-06	739.962	2.59142e-05	932.064	2.96774e-06	768.569	3.67934e-05		875.036	3.00441e-06	757.201	1.42426e-06	363.442	4.70327e-05	505.753	7.23223e-07
	944.673	2.82224e-06	744.739	2.24065e-05	938.082	3.0634e-06	773.527	3.10384e-05		880.688	3.77917e-06	762.092	2.5981e-06	366.166	5.50724e-05	509.02	2.60473e-07
	950.727	1.50068e-06	749.515	1.96458e-05	944.1	3.15156e-06	778.484	2.50408e-05		886.339	5.15988e-06	766.984	1.42423e-06	368.89	4.96773e-05	512.287	2.18189e-06
	956.781	6.24667e-07	754.292	1.85424e-05	950.118	3.6786e-06	783.442	1.98035e-05		891.991	6.11743e-06	771.875	2.05317e-07	371.614	4.26752e-05	515.555	9.95164e-06
	962.835	6.39709e-07	759.068	1.90301e-05	956.136	4.4213e-06	788.4	1.63227e-05		897.642	6.40607e-06	776.767	3.3341e-08	374.338	4.12622e-05	518.822	1.63601e-05
	968.888	1.61438e-06	763.845	2.01812e-05	962.155	4.73113e-06	793.358	1.50285e-05		903.293	6.11743e-06	781.658	2.05881e-07	377.062	4.04247e-05	522.089	9.94857e-06
	974.942	3.32985e-06	768.621	2.08329e-05	968.173	4.20653e-06	798.316	1.55599e-05		908.945	5.15981e-06	786.55	1.42305e-06	379.786	3.77464e-05	525.356	2.18664e-06
	980.996	4.97545e-06	773.398	2.01395e-05	974.191	3.00961e-06	803.274	1.69812e-05		914.596	3.77801e-06	791.441	2.60001e-06	382.509	3.27127e-05	528.623	1.93479e-07
	987.05	5.63817e-06	778.174	1.78861e-05	980.209	1.68823e-06	808.231	1.82504e-05		920.248	2.9908e-06	796.333	1.42141e-06	385.233	3.0071e-05	531.89	1.21997e-07
	993.104	4.97535e-06	782.95	1.4609e-05	986.227	7.25396e-07	813.189	1.86445e-05		925.899	3.31662e-06	801.224	2.09307e-07	387.957	2.99088e-05	535.157	1.46616e-06
	999.157	3.32827e-06	787.727	1.13578e-05	992.245	2.34537e-07	818.147	1.79527e-05		931.551	3.71796e-06	806.116	1.7354e-08	390.681	3.29914e-05	538.424	6.62487e-06
	1005.21	1.59776e-06	792.503	9.08061e-06	998.263	5.63919e-08	823.105	1.6446e-05		937.202	3.31656e-06	811.007	-5.12009e-09	393.405	3.92066e-05	541.691	1.0914e-05
	1011.26	5.25805e-07	797.28	8.11011e-06	1004.28	1.00114e-08	828.063	1.47313e-05		942.853	2.98963e-06	815.899	3.78258e-09	396.129	4.85227e-05	544.958	6.62848e-06
	1017.32	1.15477e-07	802.056	8.19515e-06	1010.3	1.30707e-09	833.021	1.35162e-05		948.505	3.76455e-06	820.79	-2.78587e-09	398.852	5.23157e-05	548.225	1.52201e-06
	1023.37	1.6717e-08	806.833	8.89619e-06	1016.32	1.25137e-10	837.978	1.32902e-05		954.156	5.06085e-06	825.682	2.08285e-09	401.576	4.36931e-05	551.492	8.58363e-07
	1029.43	1.57647e-09	811.609	9.84691e-06	1022.34	8.83886e-12	842.936	1.4051e-05		959.808	5.65591e-06	830.573	-1.56169e-09	404.3	4.39346e-05	554.759	3.3123e-06
	1035.48	1.04088e-10	816.386	1.07192e-05	1028.35	4.04755e-13	847.894	1.52749e-05		965.459	5.06085e-06	835.465	1.15525e-09	407.024	5.36892e-05	558.026	5.52301e-06
	1041.53	-1.53511e-12	821.162	1.11284e-05	1034.37	5.9886e-14	852.852	1.62011e-05		971.111	3.76448e-06	840.356	-8.21794e-10	409.748	4.52735e-05	561.293	4.04082e-06
	1047.59	5.06587e-12	825.939	1.07148e-05	1040.39	-3.87416e-14	857.81	1.62826e-05		976.762	2.98846e-06	845.248	5.3378e-10	412.472	3.04188e-05	564.56	4.04789e-06
	1053.64	-4.50253e-12	830.715	9.3841e-06	1046.41	3.589e-14	862.768	1.55008e-05		982.414	3.30295e-06	850.14	-2.71445e-10	415.195	2.99476e-05	567.827	5.51663e-06
	1059.7	4.11215e-12	835.492	7.47825e-06	1052.43	-3.28741e-14	867.725	1.42894e-05		988.065	3.61667e-06	855.031	1.89312e-11	417.919	3.3912e-05	571.095	3.37892e-06
	1065.75	-3.7765e-12	840.268	5.65048e-06	1058.44	3.01575e-14	872.683	1.31167e-05		993.716	2.82803e-06	859.923	2.38397e-10	420.643	4.28138e-05	574.362	1.45989e-06
	1071.8	3.48921e-12	845.045	4.46933e-06	1064.46	-2.7697e-14	877.641	1.20921e-05		999.368	1.44533e-06	864.814	-5.16285e-10	423.367	4.70036e-05	577.629	3.3775e-06
	1077.86	-3.24287e-12	849.821	4.06478e-06	1070.48	2.54595e-14	882.599	1.094e-05		1005.02	4.75074e-07	869.706	8.3427e-10	426.091	2.80659e-05	580.896	5.45608e-06
	1083.91	3.03118e-12	854.598	4.11202e-06	1076.5	-2.34134e-14	887.557	9.33686e-06		1010.67	1.00112e-07	874.597	-1.21954e-09	428.815	1.61787e-05	584.163	3.31568e-06
	1089.96	-2.84882e-12	859.374	4.13493e-06	1082.52	2.15316e-14	892.515	7.30095e-06		1016.32	1.35474e-08	879.489	1.71332e-09	431.539	2.01192e-05	587.43	7.92515e-07
	1096.02	2.69142e-12	864.151	3.85697e-06	1088.53	-1.97878e-14	897.472	5.29951e-06		1021.97	1.1554e-09	884.38	-2.38205e-09	434.262	2.65799e-05	590.697	7.92846e-07
	1102.07	-2.55544e-12	868.927	3.34652e-06	1094.55	1.81587e-14	902.43	3.98534e-06		1027.63	7.95583e-11	889.272	3.33665e-09	436.986	4.23073e-05	593.964	3.31514e-06
	1108.13	2.43798e-12	873.704	2.89472e-06	1100.57	-1.6624e-14	907.388	3.76533e-06		1033.28	-1.06804e-11	894.163	-4.62301e-09	439.71	5.19548e-05	597.231	5.45523e-06
	1114.18	-2.33675e-12	878.48	2.75247e-06	1106.59	1.51643e-14	912.346	4.50996e-06		1038.93	1.17121e-11	899.055	1.67951e-08	442.434	3.53987e-05	600.498	3.31611e-06
	1120.23	2.24992e-12	883.257	2.94067e-06	1112.61	-1.37624e-14	917.304	5.60632e-06		1044.58	-1.04932e-11	903.946	2.0994e-07	445.158	3.0745e-05	603.765	7.27183e-07
	1126.29	-2.17609e-12	888.033	3.26783e-06	1118.62	1.24039e-14	922.262	6.34527e-06		1050.23	9.47399e-12	908.838	1.42069e-06	447.882	4.0672e-05	607.032	6.70067e-08
	1132.34	2.1142e-12	892.81	3.48926e-06	1124.64	-1.10699e-14	927.219	6.37122e-06		1055.88	-8.57655e-12	913.729	2.60085e-06	450.605	3.9014e-05	610.299	-3.58587e-09
	1138.39	-2.06352e-12	897.586	3.43799e-06	1130.66	9.75079e-15	932.177	5.80857e-06		1061.53	7.78133e-12	918.621	1.42208e-06	453.329	2.95821e-05	613.566	6.78197e-08
	1144.45	2.02359e-12	902.363	3.06073e-06	1136.68	-8.42888e-15	937.135	4.97866e-06		1067.19	-7.07065e-12	923.512	2.07019e-07	456.053	2.03596e-05	616.833	7.27316e-07
	1150.5	-1.99422e-12	907.139	2.41609e-06	1142.7	7.09207e-15	942.093	4.07229e-06		1072.84	6.42931e-12	928.404	3.19882e-08	458.777	2.20801e-05	620.1	3.38044e-06
	1156.56	1.97547e-12	911.916	1.66078e-06	1148.71	-5.7251e-15	947.051	3.12922e-06		1078.49	-5.84429e-12	933.295	2.06948e-07	461.501	2.98433e-05	623.367	6.24611e-06
	1162.61	-1.96768e-12	916.692	9.88922e-07	1154.73	4.31341e-15	952.009	2.23136e-06		1084.14	5.30431e-12	938.187	1.42222e-06	464.225	2.86066e-05	626.635	7.36085e-06
	1168.66	1.97148e-12	921.468	5.45319e-07	1160.75	-2.84001e-15	956.966	1.59871e-06		1089.79	-4.79949e-12	943.078	2.60062e-06	466.948	2.4486e-05	629.902	9.49873e-06
	1174.72	-1.98779e-12	926.245	3.90115e-07	1166.77	1.29022e-15	961.924	1.49594e-06		1095.44	4.32091e-12	947.97	1.421e-06	469.672	2.30005e-05	633.169	8.83538e-06
	1180.77	2.01789e-12	931.021	5.27164e-07	1172.79	3.56376e-16	966.882	2.07184e-06		1101.09	-3.86037e-12	952.861	2.09531e-07	472.396	2.00206e-05	636.436	4.10484e-06
	1186.82	-2.06347e-12	935.798	9.22346e-07	1178.8	-2.11771e-15	971.84	3.2241e-06		1106.75	3.41e-12	957.753	1.73229e-08	475.12	1.52872e-05	639.703	1.52695e-06
	1192.88	2.12668e-12	940.574	1.46784e-06	1184.82	4.01477e-15	976.798	4.54144e-06		1112.4	-2.96199e-12	962.644	-5.29609e-09	477.844	1.34533e-05	642.97	3.37507e-06
	1198.93	-2.2102e-12	945.351	1.95563e-06	1190.84	-6.06906e-15	981.756	5.42626e-06		1118.05	2.50831e-12	967.536	4.19472e-09	480.568	1.80892e-05	646.237	5.52134e-06
	1204.99	2.31732e-12	950.127	2.15307e-06	1196.86	8.31182e-15	986.713	5.42232e-06		1123.7	-2.04048e-12	972.427	-3.48488e-09	483.292	2.48149e-05	649.504	4.0436e-06
	1211.04	-2.45194e-12	954.904	1.95563e-06	1202.88	-1.02655e-14	991.671	4.52181e-06		1129.35	1.54934e-12	977.319	3.15355e-09	486.015	2.46159e-05	652.771	4.0452e-06
	1217.09	2.6186e-12	959.68	1.46784e-06	1208.89	3.0366e-14	996.629	3.15961e-06		1135	-1.02494e-12	982.21	-3.14549e-09	488.739	1.76953e-05	656.038	5.51797e-06
	1223.15	-2.82039e-12	964.457	9.22346e-07	1214.91	4.34978e-13	1001.59	1.90118e-06		1140.65	4.57511e-13	987.102	3.49019e-09	491.463	1.03335e-05	659.305	3.31683e-06
	1229.2	3.17178e-12	969.233	5.27164e-07	1220.93	8.78986e-12	1006.54	1.13078e-06		1146.31	2.18654e-13	991.993	-4.17028e-09	494.187	8.95226e-06	662.572	7.91951e-07
	1235.26	5.96315e-13	974.01	3.90115e-07	1226.95	1.24719e-10	1011.5	9.67275e-07		1151.96	1.46161e-12	996.885	1.56785e-08	496.911	9.00605e-06	665.839	8.58193e-07
	1241.31	1.01581e-10	978.786	5.45317e-07	1232.97	1.29826e-09	1016.46	1.34021e-06		1157.61	6.66439e-11	1001.78	2.11853e-07	499.635	1.01618e-05	669.106	4.04293e-06
	1247.36	1.57522e-09	983.563	9.88904e-07	1238.98	9.88665e-09	1021.42	2.0574e-06		1163.26	1.16923e-09	1006.67	1.41774e-06	502.358	1.61299e-05	672.373	8.83522e-06
	1253.42	1.6616e-08	988.339	1.66064e-06	1245	5.50936e-08	1026.38	2.84602e-06		1168.91	1.35325e-08	1011.56	2.60524e-06	505.082	1.65832e-05	675.64	9.49914e-06
	1259.47	1.13901e-07	993.116	2.41521e-06	1251.02	2.2465e-07	1031.33	3.45372e-06		1174.56	1.00126e-07	1016.45	1.41568e-06	507.806	1.32212e-05	678.907	7.36023e-06
	1265.52	5.0919e-07	997.892	3.05612e-06	1257.04	6.70294e-07	1036.29	3.77874e-06		1180.21	4.74992e-07	1021.34	2.26553e-07	510.53	1.59923e-05	682.174	6.31055e-06
	1271.58	1.48386e-06	1002.67	3.4181e-06	1263.06	1.46345e-06	1041.25	3.87063e-06		1185.87	1.44418e-06	1026.23	2.27456e-07	513.254	2.2633e-05	685.442	4.10829e-06
	1277.63	2.81909e-06	1007.45	3.41809e-06	1269.08	2.33802e-06	1046.21	3.77852e-06		1191.52	2.81441e-06	1031.13	1.41476e-06	515.978	2.68365e-05	688.709	4.04457e-06
	1283.69	3.49149e-06	1012.22	3.05598e-06	1275.09	2.73319e-06	1051.17	3.45232e-06		1197.17	3.51539e-06	1036.02	2.6062e-06	518.701	2.03066e-05	691.976	5.51986e-06
	1289.74	2.81909e-06	1017	2.41434e-06	1281.11	2.33802e-06	1056.12	2.83866e-06		1202.82	2.81441e-06	1040.91	1.41673e-06	521.425	1.27767e-05	695.243	3.3136e-06
	1295.79	1.48386e-06	1021.77	1.65617e-06	1287.13	1.46345e-06	1061.08	2.02536e-06		1208.47	1.44418e-06	1045.8	2.12947e-07	524.149	8.57528e-06	698.51	7.31392e-07
	1301.85	5.09189e-07	1026.55	9.69883e-07	1293.15	6.70294e-07	1066.04	1.22425e-06		1214.12	4.74992e-07	1050.69	1.44713e-08	526.873	5.10618e-06	701.777	6.24561e-08
	1307.9	1.13901e-07	1031.33	4.78621e-07	1299.17	2.2465e-07	1071	6.1872e-07		1219.77	1.00125e-07	1055.58	-2.80891e-09	529.597	9.74235e-06	705.044	-7.23904e-12
	1313.95	1.66157e-08	1036.1	1.97294e-07	1305.18	5.50936e-08	1075.95	2.59706e-07		1225.43	1.35335e-08	1060.47	1.91827e-09	532.321	1.80643e-05	708.311	1.21363e-09
	1320.01	1.57565e-09	1040.88	6.75634e-08	1311.2	9.88665e-09	1080.91	9.02489e-08		1231.08	1.16796e-09	1065.37	-1.28284e-09	535.045	1.68573e-05	711.578	-7.87602e-10
	1326.06	1.01081e-10	1045.66	1.91591e-08	1317.22	1.29827e-09	1085.87	2.59247e-08		1236.73	6.81327e-11	1070.26	8.81349e-10	537.768	1.27538e-05	714.845	5.21473e-10
	1332.12	1.1711e-12	1050.43	4.49038e-09	1323.24	1.24716e-10	1090.83	6.15163e-09		1242.38	-2.5521e-13	1075.15	-6.19905e-10	540.492	1.13206e-05	718.112	-3.47075e-10
	1338.17	2.52062e-12	1055.21	8.68901e-10	1329.26	8.79325e-12	1095.79	1.20539e-09		1248.03	2.1701e-12	1080.04	4.44498e-10	543.216	9.48401e-06	721.379	2.31562e-10
	1344.22	-2.09115e-12	1059.99	1.3873e-10	1335.27	4.3122e-13	1100.74	1.95009e-10		1253.68	-1.73635e-12	1084.93	-3.23635e-10	545.94	1.02333e-05	724.646	-1.54049e-10
	1350.28	1.8093e-12	1064.76	1.82698e-11	1341.29	3.44877e-14	1105.7	2.60462e-11		1259.33	1.42041e-12	1089.82	2.38436e-10	548.664	1.61402e-05	727.913	1.01459e-10
	1356.33	-1.5603e-12	1069.54	1.98417e-12	1347.31	-1.47468e-14	1110.66	2.87198e-12		1264.99	-1.15806e-12	1094.72	-1.77217e-10	551.388	1.71624e-05	731.18	-6.55263e-11
	1362.38	1.34075e-12	1074.32	1.77686e-13	1353.33	1.31482e-14	1115.62	2.61434e-13		1270.64	9.41185e-13	1099.61	1.32519e-10	554.111	1.59619e-05	734.447	4.09382e-11
	1368.44	-1.14575e-12	1079.09	1.31204e-14	1359.35	-1.12554e-14	1120.57	1.9644e-14		1276.29	-7.61786e-13	1104.5	-9.9438e-11	556.835	1.974e-05	737.715	-2.42081e-11
	1374.49	9.70967e-13	1083.87	7.98119e-16	1365.36	9.54474e-15	1125.53	1.22022e-15		1281.94	6.12926e-13	1109.39	7.46633e-11	559.559	1.9214e-05	740.982	1.30012e-11
	1380.55	-8.12668e-13	1088.65	4.03343e-17	1371.38	-7.98301e-15	1130.49	6.12523e-17		1287.59	-4.88718e-13	1114.28	-5.59029e-11	562.283	1.48681e-05	744.249	-5.72132e-12
	1386.6	6.67637e-13	1093.42	1.09381e-18	1377.4	6.54912e-15	1135.45	3.42486e-18		1293.24	3.842e-13	1119.17	4.15302e-11	565.007	1.0356e-05	747.516	1.25428e-12
	1392.65	-5.3312e-13	1098.2	-4.55755e-20	1383.42	-5.21998e-15	1140.41	-4.82993e-19		1298.89	-2.95172e-13	1124.06	-3.03616e-11	567.731	1.22891e-05	750.783	1.19474e-12
	1398.71	4.06734e-13	1102.97	-6.38057e-19	1389.44	3.97505e-15	1145.36	5.26901e-19		1304.55	2.18056e-13	1128.96	2.15118e-11	570.454	1.60647e-05	754.05	-2.20698e-12
	1404.76	-2.86387e-13	1107.75	-1.36727e-19	1395.45	-2.79429e-15	1150.32	-5.26901e-19		1310.2	-1.49748e-13	1133.85	-1.42966e-11	573.178	1.39527e-05	757.317	2.22058e-12
	1410.81	1.70207e-13	1112.53	-2.73453e-19	1401.47	1.65882e-15	1155.28	8.78169e-20		1315.85	8.74923e-14	1138.74	8.16603e-12	575.902	8.85829e-06	760.584	-1.57911e-12
	1416.87	-5.64673e-14	1117.3	-2.50665e-19	1407.49	-5.49901e-16	1160.24	-1.75634e-19		1321.5	-2.8776e-14	1143.63	-2.65486e-12	578.626	3.48054e-06	763.851	5.66443e-13
														581.35	5.85336e-07
														584.074	8.81655e-08
														586.798	5.43537e-07
														589.521	2.85398e-06
														592.245	4.85941e-06
														594.969	2.85571e-06
														597.693	5.40719e-07
														600.417	1.31202e-07
														603.141	1.13282e-06
														605.864	6.25328e-06
														608.588	1.25717e-05
														611.312	1.06093e-05
														614.036	4.49092e-06
														616.76	3.48783e-06
														619.484	4.93793e-06
														622.207	3.48585e-06
														624.931	4.49515e-06
														627.655	1.0603e-05
														630.379	1.26196e-05
														633.103	6.7962e-06
														635.827	4.02702e-06
														638.551	5.50352e-06
														641.274	5.68651e-06
														643.998	5.42399e-06
														646.722	2.88333e-06
														649.446	5.52998e-07
														652.17	3.92066e-08
														654.894	4.08148e-08
														657.617	5.50922e-07
														660.341	2.84678e-06
														663.065	4.86646e-06
														665.789	2.84798e-06
														668.513	5.48291e-07
														671.237	4.44783e-08
														673.96	-4.95184e-09
														676.684	4.7823e-09
														679.408	-4.2914e-09
														682.132	4.27706e-09
														684.856	-3.884e-09
														687.58	4.27196e-08
														690.304	5.50974e-07
														693.027	2.84487e-06
														695.751	4.90923e-06
														698.475	3.39679e-06
														701.199	3.39699e-06
														703.923	4.90877e-06
														706.647	2.84591e-06
														709.37	5.49778e-07
														712.094	8.33511e-08
														714.818	5.48416e-07
														717.542	2.84801e-06
														720.266	4.86675e-06
														722.99	2.84648e-06
														725.713	5.50873e-07
														728.437	4.07661e-08
														731.161	1.25151e-10
														733.885	-1.25058e-09
														736.609	4.20971e-08
														739.333	5.49641e-07
														742.057	2.84754e-06
														744.78	4.866e-06
														747.504	2.84828e-06
														750.228	5.48086e-07
														752.952	4.46448e-08
														755.676	-5.10223e-09
														758.4	4.91686e-09
														761.123	-4.38275e-09
														763.847	4.25389e-09
														766.571	-4.49001e-09
														769.295	5.13665e-09
														772.019	-5.44571e-09
														774.743	4.51302e-08
														777.466	5.47431e-07
														780.19	2.84914e-06
														782.914	4.86486e-06
														785.638	2.84902e-06
														788.362	5.47671e-07
														791.086	4.47488e-08
														793.81	-4.89456e-09
														796.533	4.37052e-09
														799.257	-3.43874e-09
														801.981	2.80831e-09
														804.705	-2.37128e-09
														807.429	2.06325e-09
														810.153	-1.84434e-09
														812.876	1.6898e-09
														815.6	-1.5843e-09
														818.324	1.5186e-09
														821.048	-1.48773e-09
														823.772	1.49003e-09
														826.496	-1.52686e-09
														829.219	1.60294e-09
														831.943	-1.72716e-09
														834.667	1.91452e-09
														837.391	-2.18937e-09
														840.115	2.59112e-09
														842.839	-3.1836e-09
														845.563	4.07408e-09
														848.286	-4.55257e-09
														851.01	4.43559e-08
														853.734	5.48122e-07
														856.458	2.84851e-06
														859.182	4.86546e-06
														861.906	2.84845e-06
														864.629	5.48231e-07
														867.353	4.41905e-08
														870.077	-4.32867e-09
														872.801	3.7885e-09
														875.525	-2.8322e-09
														878.249	2.16856e-09
														880.972	-1.68889e-09
														883.696	1.32758e-09
														886.42	-1.04299e-09
														889.144	8.07918e-10
														891.868	-6.03672e-10
														894.592	4.16405e-10
														897.316	-2.34753e-10
														900.039	4.81254e-11
														902.763	1.54835e-10
														905.487	-3.87964e-10
														908.211	6.69937e-10
														910.935	-1.02793e-09
														913.659	1.50355e-09
														916.382	-2.16235e-09
														919.106	3.113e-09
														921.83	-3.64663e-09
														924.554	4.3501e-08
														927.278	5.48929e-07
														930.002	2.84774e-06
														932.725	4.86618e-06
														935.449	2.84778e-06
														938.173	5.48867e-07
														940.897	4.3595e-08
														943.621	-3.77382e-09
														946.345	3.27508e-09
														949.069	-2.36157e-09
														951.792	1.7428e-09
														954.516	-1.31091e-09
														957.24	1.00133e-09
														959.964	-7.7368e-10
														962.688	6.02384e-10
														965.412	-4.70865e-10
														968.135	3.68091e-10
														970.859	-2.86533e-10
														973.583	2.20935e-10
														976.307	-1.67542e-10
														979.031	1.23625e-10
														981.755	-8.71621e-11
														984.478	5.66314e-11
														987.202	-3.08717e-11
														989.926	8.98498e-12
														992.65	9.7321e-12
														995.374	-2.58362e-11
														998.098	3.97725e-11
														1000.82	-5.19005e-11
														1003.55	6.25135e-11
														1006.27	-7.18522e-11
														1008.99	8.01165e-11
														1011.72	-8.74733e-11
														1014.44	9.40635e-11
														1017.16	-1.00007e-10
														1019.89	1.05405e-10
														1022.61	-1.10348e-10
														1025.34	1.14912e-10
														1028.06	-1.19167e-10
														1030.78	1.23172e-10
														1033.51	-1.26984e-10
														1036.23	1.30652e-10
														1038.96	-1.34224e-10
														1041.68	1.37744e-10
														1044.4	-1.41254e-10
														1047.13	1.44797e-10
														1049.85	-1.48413e-10
														1052.57	1.52144e-10
														1055.3	-1.56034e-10
														1058.02	1.60127e-10
														1060.75	-1.64473e-10
														1063.47	1.69123e-10
														1066.19	-1.74133e-10
														1068.92	1.79569e-10
														1071.64	-1.85499e-10
														1074.37	1.92006e-10
														1077.09	-1.99182e-10
														1079.81	2.07132e-10
														1082.54	-2.15982e-10
														1085.26	2.25876e-10
														1087.98	-2.36989e-10
														1090.71	2.49524e-10
														1093.43	-2.63732e-10
														1096.16	2.79912e-10
														1098.88	-2.98433e-10
														1101.6	3.1975e-10
														1104.33	-3.44431e-10
														1107.05	3.7319e-10
														1109.78	-4.06939e-10
														1112.5	4.46854e-10
														1115.22	-4.94474e-10
														1117.95	5.5184e-10
														1120.67	-6.21702e-10
														1123.39	7.07837e-10
														1126.12	-8.15529e-10
														1128.84	9.52338e-10
														1131.57	-1.12933e-09
														1134.29	1.36312e-09
														1137.01	-1.67933e-09
														1139.74	2.11838e-09
														1142.46	-2.74491e-09
														1145.19	3.66684e-09
														1147.91	-4.17475e-09
														1150.63	4.40059e-08
														1153.36	5.48445e-07
														1156.08	2.84821e-06
														1158.8	4.86573e-06
														1161.53	2.84821e-06
														1164.25	5.48451e-07
														1166.98	4.39969e-08
														1169.7	-4.16268e-09
														1172.42	3.65174e-09
														1175.15	-2.72678e-09
														1177.87	2.09723e-09
														1180.6	-1.65514e-09
														1183.32	1.3359e-09
														1186.04	-1.09907e-09
														1188.77	9.19034e-10
														1191.49	-7.79177e-10
														1194.21	6.68429e-10
														1196.94	-5.79232e-10
														1199.66	5.06302e-10
														1202.39	-4.45862e-10
														1205.11	3.9516e-10
														1207.83	-3.52154e-10
														1210.56	3.15308e-10
														1213.28	-2.83442e-10
														1216.01	2.55647e-10
														1218.73	-2.31206e-10
														1221.45	2.09552e-10
														1224.18	-1.9023e-10
														1226.9	1.72871e-10
														1229.62	-1.57174e-10
														1232.35	1.42891e-10
														1235.07	-1.29817e-10
														1237.8	1.17779e-10
														1240.52	-1.06631e-10
														1243.24	9.62495e-11
														1245.97	-8.65288e-11
														1248.69	7.73773e-11
														1251.41	-6.87154e-11
														1254.14	6.04732e-11
														1256.86	-5.25888e-11
														1259.59	4.50071e-11
														1262.31	-3.76781e-11
														1265.03	3.05563e-11
														1267.76	-2.35996e-11
														1270.48	1.67687e-11
														1273.21	-1.00263e-11
														1275.93	3.33628e-12

## Sheet: Fig 7C
	E. coli Wild type FOF1 a-mNG									E. coli fabA(Ts) FOF1 a-mNG
	30°C		30°C → 33°C 120 min		30°C → 37°C 120 min		30°C → 40°C 120 min			30°C		30°C → 33°C 120 min		30°C → 37°C 120 min		30°C → 40°C 120 min
	jump distance median (nm)	CDF	jump distance median (nm)	CDF	jump distance median (nm)	CDF	jump distance median (nm)	CDF		jump distance median (nm)	CDF	jump distance median (nm)	CDF	jump distance median (nm)	CDF	jump distance median (nm)	CDF
	-126.847	-1.85831e-08	-100.699	4.28955e-10	-127.113	-1.28129e-09	-104.01	-9.28813e-12		-119.617	-2.1402e-08	-103.706	7.04619e-09	-115.954	-4.27542e-09	-69.2489	-1.22926e-08
	-120.793	3.76049e-08	-95.9226	-8.63951e-10	-121.095	2.58219e-09	-99.052	1.84941e-11		-113.966	4.31262e-08	-98.8147	-1.422e-08	-113.23	8.55615e-09	-65.9819	2.47715e-08
	-114.739	-5.75271e-08	-91.1461	1.31126e-09	-115.077	-3.92307e-09	-94.0941	-2.75299e-11		-108.314	-6.55093e-08	-93.9231	2.16522e-08	-110.506	-1.28474e-08	-62.7148	-3.76301e-08
	-108.685	7.886e-08	-86.3696	-1.77767e-09	-109.059	5.32599e-09	-89.1363	3.62957e-11		-102.663	8.89183e-08	-89.0316	-2.94803e-08	-107.782	1.71541e-08	-59.4478	5.10757e-08
	-102.632	-1.02193e-07	-81.5931	2.27071e-09	-103.041	-6.81563e-09	-84.1785	-4.46726e-11		-97.0115	-1.13769e-07	-84.1401	3.78516e-08	-105.058	-2.14809e-08	-56.1807	-6.53376e-08
	-96.5779	1.28231e-07	-76.8166	-2.79911e-09	-97.0225	8.42051e-09	-79.2207	5.25148e-11		-91.36	1.40549e-07	-79.2486	-4.69278e-08	-102.335	2.58318e-08	-52.9137	8.06766e-08
	-90.5241	-1.57851e-07	-72.0401	3.37314e-09	-91.0045	-1.01746e-08	-74.2628	-5.96394e-11		-85.7086	-1.69851e-07	-74.3571	5.6889e-08	-99.6107	-3.02102e-08	-49.6466	-9.73953e-08
	-84.4703	1.92168e-07	-67.2637	-4.00529e-09	-84.9865	1.21191e-08	-69.305	6.58152e-11		-80.0571	2.02414e-07	-69.4656	-6.79401e-08	-96.8868	3.46186e-08	-46.3795	1.1585e-07
	-78.4165	-2.3264e-07	-62.4872	4.711e-09	-78.9684	-1.43058e-08	-64.3471	-7.07491e-11		-74.4057	-2.39182e-07	-64.574	8.03196e-08	-94.163	-3.9058e-08	-43.1125	-1.36463e-07
	-72.3628	2.81225e-07	-57.7107	-5.50972e-09	-72.9503	1.68002e-08	-59.3893	7.40727e-11		-68.7543	2.81403e-07	-59.6825	-9.43148e-08	-91.4391	4.35282e-08	-39.8454	1.59732e-07
	-66.309	-3.40606e-07	-52.9342	6.42638e-09	-66.9323	-1.96878e-08	-54.4315	-7.53327e-11		-63.1028	-3.30757e-07	-54.791	1.10293e-07	-88.7153	-4.80264e-08	-36.5784	-1.86226e-07
	-60.2552	4.14564e-07	-48.1577	-7.4933e-09	-60.9142	2.30816e-08	-49.4736	7.39946e-11		-57.4514	3.89573e-07	-49.8995	-1.28776e-07	-85.9915	5.25476e-08	-33.3113	2.16534e-07
	-54.2014	-5.08558e-07	-43.3813	8.75259e-09	-54.8962	-2.71348e-08	-44.5158	-6.93047e-11		-51.8	-4.6117e-07	-45.008	1.50622e-07	-83.2676	-5.70831e-08	-30.0443	-2.51093e-07
	-48.1476	6.30711e-07	-38.6048	-1.02589e-08	-48.8781	3.20607e-08	-39.558	7.66753e-11		-46.1485	5.50417e-07	-40.1165	-1.77547e-07	-80.5438	6.16197e-08	-26.7772	2.89639e-07
	-42.0938	-7.93494e-07	-33.8283	1.20944e-08	-42.8601	-3.81704e-08	-34.6001	8.00025e-10		-40.4971	-6.64706e-07	-35.2249	2.13649e-07	-77.8199	-6.61382e-08	-23.5101	-3.29521e-07
	-36.04	1.01677e-06	-29.0518	-1.31297e-08	-36.842	4.59638e-08	-29.6423	2.79942e-08		-34.8456	8.15696e-07	-30.3334	-2.70388e-07	-75.0961	7.06122e-08	-20.2431	3.60203e-07
	-29.9862	-1.33341e-06	-24.2753	7.33312e-08	-30.824	-5.53123e-08	-24.6845	5.58419e-07		-29.1942	-1.02284e-06	-25.4419	3.84864e-07	-72.3722	-7.5005e-08	-16.976	-3.4342e-07
	-23.9325	1.82951e-06	-19.4988	1.37851e-06	-24.8059	1.84143e-07	-19.7266	6.89e-06		-23.5428	1.3334e-06	-20.5504	-6.98878e-07	-69.6484	7.92669e-08	-13.709	1.29061e-07
	-17.8787	-9.65401e-08	-14.7224	1.86518e-05	-18.7879	4.42467e-06	-14.7688	5.40032e-05		-17.8913	-2.6798e-07	-15.6589	1.89527e-06	-66.9246	-8.33313e-08	-10.4419	9.96716e-07
	-11.8249	7.03802e-05	-9.94586	0.000140667	-12.7698	7.29181e-05	-9.81099	0.000279716		-12.2399	5.93953e-05	-10.7674	-8.58227e-06	-64.2007	8.71085e-08	-7.17484	-7.39917e-06
	-5.7711	0.000687522	-5.16938	0.000653639	-6.75178	0.0005387	-4.85315	0.00101		-6.58843	0.00066559	-5.87585	0.000218103	-61.4769	-9.04786e-08	-3.90778	0.000263072
	0.28268	0.00337	-0.39289	0.00206	-0.73373	0.0022	0.10468	0.0027		-0.93699	0.00342	-0.98433	0.00306	-58.753	9.32805e-08	-0.64073	0.00335
	6.33647	0.00899	4.38359	0.00481	5.28433	0.00585	5.06251	0.00579		4.71445	0.00971	3.90718	0.01198	-56.0292	-9.52977e-08	2.62633	0.01293
	12.3903	0.01743	9.16007	0.00908	11.3024	0.01198	10.0203	0.01054		10.3659	0.01964	8.7987	0.02727	-53.3054	9.62376e-08	5.89339	0.02915
	18.444	0.0297	13.9366	0.01476	17.3204	0.02099	14.9782	0.01705		16.0173	0.03312	13.6902	0.04849	-50.5815	-9.57022e-08	9.16045	0.05082
	24.4978	0.04525	18.713	0.02174	23.3385	0.03278	19.936	0.02507		21.6688	0.04897	18.5817	0.07465	-47.8577	9.31457e-08	12.4275	0.07798
	30.5516	0.06312	23.4895	0.02998	29.3565	0.04678	24.8938	0.03418		27.3202	0.06701	23.4733	0.1047	-45.1338	-8.78126e-08	15.6946	0.11022
	36.6054	0.08295	28.266	0.03937	35.3746	0.06262	29.8517	0.04419		32.9716	0.08769	28.3648	0.13692	-42.41	7.86446e-08	18.9616	0.14646
	42.6592	0.10448	33.0425	0.04976	41.3926	0.07949	34.8095	0.05507		38.6231	0.10974	33.2563	0.17028	-39.6861	-6.41396e-08	22.2287	0.18485
	48.713	0.12728	37.819	0.06127	47.4107	0.09682	39.7673	0.06668		44.2745	0.13282	38.1478	0.20604	-36.9623	4.2131e-08	25.4957	0.22428
	54.7668	0.15086	42.5955	0.07409	53.4287	0.11532	44.7252	0.07874		49.926	0.15744	43.0393	0.24155	-34.2385	-9.43603e-09	28.7628	0.26657
	60.8205	0.17373	47.3719	0.08795	59.4468	0.13528	49.683	0.09124		55.5774	0.18298	47.9308	0.27827	-31.5146	-3.87238e-08	32.0299	0.30879
	66.8743	0.19589	52.1484	0.10244	65.4648	0.15589	54.6408	0.10446		61.2289	0.20843	52.8224	0.31281	-28.7908	1.09707e-07	35.2969	0.35077
	72.9281	0.21804	56.9249	0.11743	71.4829	0.17644	59.5987	0.11831		66.8803	0.23339	57.7139	0.34731	-26.0669	-2.15191e-07	38.564	0.39295
	78.9819	0.24083	61.7014	0.13278	77.501	0.19716	64.5565	0.13231		72.5317	0.2585	62.6054	0.38203	-23.3431	3.74388e-07	41.831	0.43207
	85.0357	0.26443	66.4779	0.14834	83.519	0.21846	69.5143	0.14619		78.1832	0.28339	67.4969	0.41485	-20.6193	-6.203e-07	45.0981	0.46926
	91.0895	0.28818	71.2544	0.1642	89.537	0.24054	74.4722	0.16001		83.8346	0.30728	72.3884	0.44687	-17.8954	1.01267e-06	48.3651	0.50577
	97.1433	0.31161	76.0309	0.1804	95.5551	0.26322	79.43	0.17409		89.4861	0.32968	77.2799	0.47707	-15.1716	-1.66673e-06	51.6322	0.53973
	103.197	0.33455	80.8073	0.19667	101.573	0.2861	84.3878	0.18875		95.1375	0.351	82.1714	0.50544	-12.4477	2.82134e-06	54.8993	0.57296
	109.251	0.35733	85.5838	0.21278	107.591	0.3088	89.3457	0.20391		100.789	0.37146	87.063	0.53188	-9.72389	-5.00149e-06	58.1663	0.60466
	115.305	0.37924	90.3603	0.22893	113.609	0.33067	94.3035	0.2193		106.44	0.3921	91.9545	0.55745	-7.00004	9.25266e-06	61.4334	0.6333
	121.358	0.40041	95.1368	0.24546	119.627	0.35192	99.2613	0.2347		112.092	0.41304	96.846	0.58229	-4.2762	4.19841e-05	64.7004	0.66027
	127.412	0.42116	99.9133	0.26208	125.645	0.3728	104.219	0.24999		117.743	0.43326	101.738	0.60582	-1.55236	0.00141	67.9675	0.68436
	133.466	0.44134	104.69	0.27846	131.663	0.39313	109.177	0.26509		123.395	0.45214	106.629	0.62655	1.17148	0.00764	71.2346	0.70626
	139.52	0.46119	109.466	0.29491	137.681	0.41313	114.135	0.2801		129.046	0.47081	111.521	0.64673	3.89532	0.01894	74.5016	0.72735
	145.574	0.48108	114.243	0.31176	143.7	0.4326	119.093	0.29521		134.698	0.48941	116.412	0.66609	6.61917	0.03676	77.7687	0.74716
	151.627	0.50054	119.019	0.32886	149.718	0.45176	124.05	0.31067		140.349	0.50786	121.304	0.68473	9.34301	0.05958	81.0357	0.76505
	157.681	0.51894	123.796	0.34592	155.736	0.47102	129.008	0.32658		146	0.52628	126.195	0.70209	12.0669	0.08737	84.3028	0.78163
	163.735	0.53701	128.572	0.36264	161.754	0.49015	133.966	0.34279		151.652	0.54406	131.087	0.71855	14.7907	0.11769	87.5699	0.79686
	169.789	0.5555	133.349	0.37887	167.772	0.5088	138.924	0.35903		157.303	0.56109	135.978	0.73399	17.5145	0.1501	90.8369	0.81041
	175.842	0.57407	138.125	0.39473	173.79	0.52717	143.882	0.37502		162.955	0.57718	140.87	0.74909	20.2384	0.18629	94.104	0.82341
	181.896	0.59192	142.902	0.41054	179.808	0.54537	148.84	0.39055		168.606	0.59268	145.761	0.76254	22.9622	0.22138	97.371	0.8353
	187.95	0.60876	147.678	0.42662	185.826	0.56297	153.798	0.40571		174.258	0.60758	150.653	0.77552	25.6861	0.25887	100.638	0.84659
	194.004	0.62478	152.455	0.44282	191.844	0.57987	158.755	0.42084		179.909	0.6219	155.544	0.78755	28.4099	0.29698	103.905	0.85673
	200.058	0.63956	157.231	0.45862	197.862	0.59634	163.713	0.43621		185.561	0.63686	160.436	0.79847	31.1337	0.33382	107.172	0.86569
	206.111	0.65345	162.008	0.47376	203.88	0.61258	168.671	0.4517		191.212	0.65223	165.327	0.80982	33.8576	0.36919	110.439	0.8745
	212.165	0.66713	166.784	0.4884	209.898	0.62826	173.629	0.46688		196.863	0.66683	170.219	0.82091	36.5814	0.4047	113.706	0.88296
	218.219	0.6812	171.561	0.50286	215.916	0.64322	178.587	0.48149		202.515	0.68088	175.11	0.83171	39.3053	0.43869	116.973	0.89043
	224.273	0.69524	176.337	0.51728	221.934	0.65805	183.544	0.4957		208.166	0.69495	180.002	0.8414	42.0291	0.47134	120.24	0.89701
	230.327	0.70873	181.113	0.53176	227.952	0.67293	188.502	0.5097		213.818	0.70829	184.893	0.85011	44.7529	0.50293	123.507	0.90283
	236.38	0.72155	185.89	0.54619	233.97	0.68731	193.46	0.52367		219.469	0.72063	189.785	0.85915	47.4768	0.53337	126.775	0.90866
	242.434	0.73454	190.666	0.5601	239.988	0.70115	198.418	0.5379		225.121	0.73299	194.676	0.86702	50.2006	0.56161	130.042	0.91419
	248.488	0.74753	195.443	0.57321	246.006	0.71456	203.376	0.55242		230.772	0.74486	199.568	0.87488	52.9245	0.5872	133.309	0.91929
	254.542	0.75973	200.219	0.58573	252.024	0.72763	208.334	0.56693		236.423	0.75607	204.459	0.88166	55.6483	0.61195	136.576	0.92461
	260.596	0.77089	204.996	0.5978	258.042	0.74035	213.291	0.58108		242.075	0.7668	209.351	0.88797	58.3722	0.63602	139.843	0.92918
	266.649	0.78133	209.772	0.60969	264.061	0.75254	218.249	0.59465		247.726	0.77664	214.242	0.89468	61.096	0.65781	143.11	0.93339
	272.703	0.79125	214.549	0.62175	270.079	0.76412	223.207	0.60746		253.378	0.78579	219.134	0.90095	63.8199	0.67833	146.377	0.93696
	278.757	0.80051	219.325	0.6338	276.097	0.77491	228.165	0.6195		259.029	0.79466	224.025	0.90637	66.5437	0.69695	149.644	0.94059
	284.811	0.80895	224.102	0.64541	282.115	0.78511	233.123	0.63103		264.681	0.80342	228.917	0.91194	69.2675	0.71403	152.911	0.94366
	290.864	0.81711	228.878	0.65669	288.133	0.79524	238.081	0.64228		270.332	0.81211	233.808	0.91712	71.9914	0.73053	156.178	0.94675
	296.918	0.82524	233.655	0.66806	294.151	0.80532	243.038	0.65327		275.984	0.82096	238.7	0.92194	74.7152	0.74616	159.445	0.94986
	302.972	0.83324	238.431	0.6796	300.169	0.81488	247.996	0.66392		281.635	0.8297	243.591	0.92695	77.4391	0.76039	162.712	0.95271
	309.026	0.84119	243.208	0.69109	306.187	0.82376	252.954	0.67439		287.286	0.83778	248.483	0.93158	80.1629	0.77416	165.979	0.95563
	315.08	0.84888	247.984	0.70217	312.205	0.8322	257.912	0.68482		292.938	0.84494	253.375	0.93591	82.8867	0.78676	169.246	0.95778
	321.133	0.85626	252.761	0.71256	318.223	0.84038	262.87	0.69521		298.589	0.8518	258.266	0.94004	85.6106	0.7988	172.513	0.95963
	327.187	0.86344	257.537	0.72233	324.241	0.84853	267.828	0.70558		304.241	0.85911	263.158	0.9442	88.3344	0.80947	175.78	0.96144
	333.241	0.87089	262.314	0.7318	330.259	0.85676	272.785	0.716		309.892	0.86658	268.049	0.94783	91.0583	0.8195	179.047	0.96342
	339.295	0.87833	267.09	0.74117	336.277	0.86483	277.743	0.7264		315.544	0.87353	272.941	0.95101	93.7821	0.82897	182.315	0.96521
	345.349	0.88532	271.867	0.75031	342.295	0.87243	282.701	0.73655		321.195	0.87998	277.832	0.95401	96.5059	0.8382	185.582	0.96681
	351.402	0.89186	276.643	0.7591	348.313	0.87934	287.659	0.74618		326.847	0.88579	282.724	0.95702	99.2298	0.84662	188.849	0.96857
	357.456	0.89801	281.42	0.76763	354.331	0.88574	292.617	0.75522		332.498	0.89119	287.615	0.95995	101.954	0.85416	192.116	0.97008
	363.51	0.90356	286.196	0.77597	360.349	0.89202	297.575	0.7639		338.149	0.89646	292.507	0.96266	104.677	0.86129	195.383	0.97146
	369.564	0.90861	290.973	0.78418	366.367	0.89819	302.532	0.77247		343.801	0.90187	297.398	0.96554	107.401	0.86811	198.65	0.97256
	375.617	0.91326	295.749	0.79229	372.385	0.90409	307.49	0.78102		349.452	0.90717	302.29	0.96803	110.125	0.87424	201.917	0.97396
	381.671	0.91775	300.526	0.80016	378.404	0.90958	312.448	0.78941		355.104	0.91234	307.181	0.97063	112.849	0.88072	205.184	0.9752
	387.725	0.92236	305.302	0.80767	384.422	0.91441	317.406	0.79743		360.755	0.91731	312.073	0.97278	115.573	0.88624	208.451	0.97615
	393.779	0.92697	310.079	0.81482	390.44	0.91875	322.364	0.80503		366.407	0.92181	316.964	0.97503	118.297	0.89103	211.718	0.97733
	399.833	0.93145	314.855	0.8217	396.458	0.923	327.322	0.8123		372.058	0.9258	321.856	0.97684	121.021	0.89557	214.985	0.9785
	405.886	0.93554	319.632	0.8284	402.476	0.92733	332.279	0.81935		377.709	0.92962	326.747	0.97831	123.744	0.89997	218.252	0.97956
	411.94	0.93903	324.408	0.83491	408.494	0.93169	337.237	0.82632		383.361	0.93342	331.639	0.97959	126.468	0.90428	221.519	0.98047
	417.994	0.94217	329.185	0.84117	414.512	0.93592	342.195	0.83323		389.012	0.93706	336.53	0.98086	129.192	0.90859	224.786	0.98137
	424.048	0.94545	333.961	0.84731	420.53	0.93963	347.153	0.84003		394.664	0.94058	341.422	0.98239	131.916	0.91276	228.053	0.98233
	430.102	0.94878	338.737	0.85359	426.548	0.94267	352.111	0.8466		400.315	0.94387	346.313	0.98372	134.64	0.91622	231.32	0.98335
	436.155	0.95166	343.514	0.85998	432.566	0.94547	357.069	0.8529		405.967	0.94692	351.205	0.98496	137.364	0.91949	234.587	0.98401
	442.209	0.95423	348.29	0.86619	438.584	0.94836	362.026	0.85898		411.618	0.94993	356.096	0.98617	140.087	0.92264	237.855	0.98472
	448.263	0.95683	353.067	0.87211	444.602	0.95129	366.984	0.86489		417.27	0.95271	360.988	0.98721	142.811	0.92583	241.122	0.98567
	454.317	0.95961	357.843	0.87777	450.62	0.95414	371.942	0.87059		422.921	0.9552	365.879	0.98821	145.535	0.92871	244.389	0.9863
	460.37	0.96249	362.62	0.88313	456.638	0.95684	376.9	0.87614		428.572	0.95774	370.771	0.98921	148.259	0.93166	247.656	0.98692
	466.424	0.96513	367.396	0.88828	462.656	0.95934	381.858	0.88161		434.224	0.96041	375.662	0.99026	150.983	0.93444	250.923	0.98733
	472.478	0.9674	372.173	0.89334	468.674	0.96181	386.816	0.88685		439.875	0.9629	380.554	0.99106	153.707	0.93687	254.19	0.98768
	478.532	0.96948	376.949	0.89824	474.692	0.96424	391.773	0.89166		445.527	0.9651	385.445	0.99173	156.43	0.93954	257.457	0.98841
	484.586	0.97145	381.726	0.90295	480.71	0.96652	396.731	0.89602		451.178	0.96738	390.337	0.99238	159.154	0.94199	260.724	0.98911
	490.639	0.97332	386.502	0.90744	486.728	0.96887	401.689	0.90015		456.83	0.96977	395.228	0.99311	161.878	0.94414	263.991	0.98958
	496.693	0.97503	391.279	0.91162	492.747	0.97121	406.647	0.90418		462.481	0.97191	400.12	0.99372	164.602	0.94615	267.258	0.99006
	502.747	0.9766	396.055	0.91557	498.765	0.97326	411.605	0.90817		468.133	0.97382	405.012	0.99412	167.326	0.94817	270.525	0.9907
	508.801	0.97827	400.832	0.91934	504.783	0.97515	416.563	0.91217		473.784	0.97585	409.903	0.99461	170.05	0.95016	273.792	0.99139
	514.855	0.97994	405.608	0.92288	510.801	0.97696	421.52	0.91614		479.435	0.97778	414.795	0.99511	172.774	0.95237	277.059	0.99183
	520.908	0.98142	410.385	0.92624	516.819	0.97848	426.478	0.92002		485.087	0.9794	419.686	0.99563	175.497	0.9541	280.326	0.9922
	526.962	0.98277	415.161	0.92956	522.837	0.97965	431.436	0.92375		490.738	0.98094	424.578	0.99619	178.221	0.9553	283.593	0.99282
	533.016	0.98407	419.938	0.93279	528.855	0.98077	436.394	0.92719		496.39	0.98242	429.469	0.99667	180.945	0.95669	286.86	0.99321
	539.07	0.98536	424.714	0.93591	534.873	0.98208	441.352	0.93035		502.041	0.98392	434.361	0.99702	183.669	0.9582	290.127	0.99369
	545.123	0.98668	429.491	0.93899	540.891	0.98343	446.31	0.93333		507.693	0.98536	439.252	0.99744	186.393	0.95985	293.395	0.9941
	551.177	0.988	434.267	0.94208	546.909	0.98473	451.267	0.9362		513.344	0.98651	444.144	0.99788	189.117	0.96154	296.662	0.99468
	557.231	0.9891	439.044	0.94503	552.927	0.986	456.225	0.93905		518.995	0.98757	449.035	0.9983	191.84	0.96312	299.929	0.99519
	563.285	0.99001	443.82	0.94773	558.945	0.98719	461.183	0.94198		524.647	0.98866	453.927	0.99858	194.564	0.9642	303.196	0.99566
	569.339	0.99074	448.597	0.95024	564.963	0.98823	466.141	0.94492		530.298	0.98963	458.818	0.99894	197.288	0.96555	306.463	0.99596
	575.392	0.99162	453.373	0.9527	570.981	0.98916	471.099	0.94775		535.95	0.99055	463.71	0.99933	200.012	0.96682	309.73	0.99636
	581.446	0.99272	458.15	0.95516	576.999	0.99004	476.057	0.95048		541.601	0.99142	468.601	0.99963	202.736	0.96809	312.997	0.9967
	587.5	0.99365	462.926	0.9575	583.017	0.99094	481.014	0.95312		547.253	0.99211	473.493	0.99993	205.46	0.96925	316.264	0.99689
	593.554	0.99446	467.703	0.95954	589.035	0.99187	485.972	0.95563		552.904	0.99276	478.384	1.00014	208.183	0.97025	319.531	0.99717
	599.608	0.99519	472.479	0.96141	595.053	0.99274	490.93	0.95802		558.556	0.99344	483.276	1.00029	210.907	0.97112	322.798	0.99743
	605.661	0.9958	477.255	0.96334	601.071	0.99354	495.888	0.96035		564.207	0.99421	488.167	1.00057	213.631	0.97201	326.065	0.99758
	611.715	0.99635	482.032	0.96533	607.089	0.99432	500.846	0.9626		569.858	0.995	493.059	1.00085	216.355	0.97298	329.332	0.99772
	617.769	0.99695	486.808	0.9672	613.108	0.9951	505.804	0.96469		575.51	0.99559	497.95	1.00111	219.079	0.9736	332.599	0.99789
	623.823	0.99748	491.585	0.96892	619.126	0.99575	510.761	0.96664		581.161	0.9961	502.842	1.00125	221.803	0.97429	335.866	0.99806
	629.876	0.99784	496.361	0.97056	625.144	0.99631	515.719	0.96854		586.813	0.99664	507.733	1.00137	224.527	0.97514	339.133	0.99816
	635.93	0.99814	501.138	0.97215	631.162	0.99687	520.677	0.97041		592.464	0.9971	512.625	1.00145	227.25	0.97576	342.4	0.99827
	641.984	0.99848	505.914	0.97369	637.18	0.99734	525.635	0.97215		598.116	0.9975	517.516	1.00157	229.974	0.97656	345.667	0.99845
	648.038	0.99882	510.691	0.97519	643.198	0.99775	530.593	0.97367		603.767	0.9979	522.408	1.00176	232.698	0.9775	348.935	0.99857
	654.092	0.99914	515.467	0.97664	649.216	0.99815	535.551	0.97495		609.419	0.99834	527.299	1.00196	235.422	0.97818	352.202	0.99874
	660.145	0.99944	520.244	0.978	655.234	0.99854	540.508	0.97614		615.07	0.99876	532.191	1.00213	238.146	0.97884	355.469	0.99893
	666.199	0.99973	525.02	0.9793	661.252	0.99887	545.466	0.97736		620.721	0.9991	537.082	1.00222	240.87	0.9794	358.736	0.99913
	672.253	1.00005	529.797	0.98058	667.27	0.99915	550.424	0.97862		626.373	0.99937	541.974	1.00232	243.593	0.98004	362.003	0.99928
	678.307	1.00035	534.573	0.98185	673.288	0.99945	555.382	0.97985		632.024	0.99954	546.865	1.00244	246.317	0.98069	365.27	0.99941
	684.361	1.0006	539.35	0.98302	679.306	0.99979	560.34	0.98094		637.676	0.99959	551.757	1.00252	249.041	0.98133	368.537	0.99956
	690.414	1.00087	544.126	0.98405	685.324	1.00013	565.298	0.9819		643.327	0.99962	556.649	1.00265	251.765	0.98203	371.804	0.99978
	696.468	1.00113	548.903	0.98497	691.342	1.00045	570.255	0.98278		648.979	0.99973	561.54	1.00276	254.489	0.98269	375.071	0.99987
	702.522	1.0014	553.679	0.98582	697.36	1.00074	575.213	0.98365		654.63	0.99992	566.432	1.00282	257.213	0.98321	378.338	0.99998
	708.576	1.00164	558.456	0.98659	703.378	1.00102	580.171	0.98461		660.281	1.00009	571.323	1.00286	259.936	0.98354	381.605	1.00008
	714.629	1.00177	563.232	0.98731	709.396	1.00125	585.129	0.98569		665.933	1.00023	576.215	1.00289	262.66	0.98403	384.872	1.00016
	720.683	1.00186	568.009	0.98808	715.414	1.00142	590.087	0.98681		671.584	1.0004	581.106	1.00295	265.384	0.98453	388.139	1.00019
	726.737	1.00194	572.785	0.98895	721.432	1.00153	595.045	0.98787		677.236	1.00058	585.998	1.00307	268.108	0.98504	391.406	1.00032
	732.791	1.00204	577.562	0.98987	727.451	1.00164	600.002	0.98881		682.887	1.00077	590.889	1.00312	270.832	0.98554	394.673	1.00055
	738.845	1.00214	582.338	0.99074	733.469	1.00176	604.96	0.98964		688.539	1.00099	595.781	1.00314	273.556	0.986	397.94	1.00071
	744.898	1.00224	587.115	0.99158	739.487	1.00187	609.918	0.99035		694.19	1.00125	600.672	1.00315	276.28	0.9865	401.207	1.00088
	750.952	1.00234	591.891	0.99244	745.505	1.00196	614.876	0.99097		699.842	1.00151	605.564	1.00319	279.003	0.9871	404.475	1.00101
	757.006	1.0024	596.668	0.99327	751.523	1.00203	619.834	0.99152		705.493	1.00177	610.455	1.00321	281.727	0.98746	407.742	1.00112
	763.06	1.00246	601.444	0.99397	757.541	1.00213	624.792	0.99203		711.144	1.00193	615.347	1.00325	284.451	0.98789	411.009	1.00127
	769.114	1.00252	606.221	0.99458	763.559	1.00228	629.749	0.99251		716.796	1.002	620.238	1.00329	287.175	0.98838	414.276	1.00138
	775.167	1.00257	610.997	0.99511	769.577	1.00242	634.707	0.99298		722.447	1.00204	625.13	1.00332	289.899	0.98875	417.543	1.0015
	781.221	1.00263	615.774	0.99556	775.595	1.00252	639.665	0.99344		728.099	1.00206	630.021	1.00335	292.623	0.98911	420.81	1.00159
	787.275	1.00271	620.55	0.99595	781.613	1.0026	644.623	0.9939		733.75	1.0021	634.913	1.0034	295.346	0.98952	424.077	1.00161
	793.329	1.00278	625.327	0.99632	787.631	1.00269	649.581	0.99435		739.402	1.00222	639.804	1.00343	298.07	0.98996	427.344	1.00169
	799.382	1.00284	630.103	0.99671	793.649	1.00279	654.539	0.99482		745.053	1.00237	644.696	1.00346	300.794	0.99038	430.611	1.00177
	805.436	1.00287	634.879	0.9971	799.667	1.00286	659.496	0.99526		750.705	1.00246	649.587	1.00349	303.518	0.99079	433.878	1.00184
	811.49	1.00289	639.656	0.99753	805.685	1.00289	664.454	0.99564		756.356	1.00254	654.479	1.00349	306.242	0.99114	437.145	1.00198
	817.544	1.00295	644.432	0.99797	811.703	1.00291	669.412	0.99598		762.007	1.0026	659.37	1.00349	308.966	0.99145	440.412	1.00206
	823.598	1.00303	649.209	0.99834	817.721	1.00296	674.37	0.99633		767.659	1.00265	664.262	1.00352	311.689	0.9917	443.679	1.00218
	829.651	1.00309	653.985	0.99866	823.739	1.00301	679.328	0.99669		773.31	1.00271	669.153	1.00357	314.413	0.99198	446.946	1.00231
	835.705	1.00313	658.762	0.99894	829.757	1.00304	684.286	0.99705		778.962	1.00272	674.045	1.0036	317.137	0.99235	450.213	1.0024
	841.759	1.00317	663.538	0.99921	835.775	1.00308	689.243	0.99741		784.613	1.00273	678.936	1.00361	319.861	0.99277	453.48	1.00244
	847.813	1.00321	668.315	0.99949	841.793	1.00315	694.201	0.99776		790.265	1.00273	683.828	1.00363	322.585	0.99301	456.747	1.00247
	853.867	1.00326	673.091	0.99977	847.812	1.00322	699.159	0.99807		795.916	1.00275	688.719	1.00364	325.309	0.99325	460.015	1.00257
	859.92	1.00332	677.868	1.00002	853.83	1.0033	704.117	0.99833		801.567	1.00279	693.611	1.00366	328.033	0.99347	463.282	1.00263
	865.974	1.00339	682.644	1.00023	859.848	1.00339	709.075	0.99856		807.219	1.00284	698.503	1.00366	330.756	0.99363	466.549	1.0027
	872.028	1.00343	687.421	1.00042	865.866	1.00349	714.033	0.99878		812.87	1.00291	703.394	1.00366	333.48	0.99385	469.816	1.00272
	878.082	1.00344	692.197	1.00062	871.884	1.00356	718.99	0.999		818.522	1.00297	708.286	1.00366	336.204	0.99409	473.083	1.00276
	884.135	1.00344	696.974	1.00083	877.902	1.0036	723.948	0.99922		824.173	1.00301	713.177	1.00366	338.928	0.99446	476.35	1.0028
	890.189	1.00346	701.75	1.00103	883.92	1.00362	728.906	0.99946		829.825	1.00305	718.069	1.00367	341.652	0.9946	479.617	1.0028
	896.243	1.0035	706.527	1.00117	889.938	1.00363	733.864	0.99972		835.476	1.0031	722.96	1.00369	344.376	0.99469	482.884	1.00282
	902.297	1.00354	711.303	1.00128	895.956	1.00363	738.822	0.99998		841.128	1.00317	727.852	1.00372	347.099	0.99491	486.151	1.0029
	908.351	1.00357	716.08	1.00142	901.974	1.00363	743.78	1.00024		846.779	1.00323	732.743	1.00375	349.823	0.99509	489.418	1.00302
	914.404	1.00359	720.856	1.00158	907.992	1.00363	748.737	1.0005		852.43	1.00325	737.635	1.00375	352.547	0.99533	492.685	1.00307
	920.458	1.0036	725.633	1.00174	914.01	1.00363	753.695	1.00076		858.082	1.00327	742.526	1.00375	355.271	0.99555	495.952	1.00308
	926.512	1.0036	730.409	1.00189	920.028	1.00363	758.653	1.00099		863.733	1.0033	747.418	1.00375	357.995	0.99568	499.219	1.00311
	932.566	1.00362	735.186	1.00205	926.046	1.00365	763.611	1.0012		869.385	1.00332	752.309	1.00375	360.719	0.99576	502.486	1.00312
	938.62	1.00366	739.962	1.0022	932.064	1.00368	768.569	1.00139		875.036	1.00333	757.201	1.00375	363.442	0.99589	505.753	1.00312
	944.673	1.00368	744.739	1.00229	938.082	1.0037	773.527	1.00156		880.688	1.00334	762.092	1.00377	366.166	0.99606	509.02	1.00312
	950.727	1.00368	749.515	1.00235	944.1	1.0037	778.484	1.00168		886.339	1.00338	766.984	1.00378	368.89	0.9962	512.287	1.00312
	956.781	1.00368	754.292	1.00241	950.118	1.00372	783.442	1.00175		891.991	1.00342	771.875	1.00378	371.614	0.9963	515.555	1.00314
	962.835	1.00368	759.068	1.0025	956.136	1.00376	788.4	1.00181		897.642	1.00346	776.767	1.00378	374.338	0.99642	518.822	1.00323
	968.888	1.00368	763.845	1.00261	962.155	1.00379	793.358	1.00186		903.293	1.00349	781.658	1.00378	377.062	0.99652	522.089	1.00325
	974.942	1.0037	768.621	1.00272	968.173	1.00383	798.316	1.00193		908.945	1.00353	786.55	1.00378	379.786	0.99664	525.356	1.00325
	980.996	1.00374	773.398	1.00284	974.191	1.00384	803.274	1.00202		914.596	1.00355	791.441	1.0038	382.509	0.99672	528.623	1.00325
	987.05	1.00378	778.174	1.00295	980.209	1.00385	808.231	1.00212		920.248	1.00355	796.333	1.00381	385.233	0.9968	531.89	1.00325
	993.104	1.00382	782.95	1.00302	986.227	1.00385	813.189	1.00223		925.899	1.00357	801.224	1.00381	387.957	0.99688	535.157	1.00325
	999.157	1.00384	787.727	1.00304	992.245	1.00385	818.147	1.00232		931.551	1.0036	806.116	1.00381	390.681	0.99697	538.424	1.00326
	1005.21	1.00384	792.503	1.00307	998.263	1.00385	823.105	1.00241		937.202	1.00362	811.007	1.00381	393.405	0.99707	541.691	1.00333
	1011.26	1.00384	797.28	1.0031	1004.28	1.00385	828.063	1.00248		942.853	1.00362	815.899	1.00381	396.129	0.9972	544.958	1.00334
	1017.32	1.00384	802.056	1.00314	1010.3	1.00385	833.021	1.00253		948.505	1.00364	820.79	1.00381	398.852	0.99737	548.225	1.00334
	1023.37	1.00384	806.833	1.00318	1016.32	1.00385	837.978	1.00258		954.156	1.00368	825.682	1.00381	401.576	0.99747	551.492	1.00334
	1029.43	1.00384	811.609	1.00322	1022.34	1.00385	842.936	1.00265		959.808	1.00372	830.573	1.00381	404.3	0.99756	554.759	1.00335
	1035.48	1.00384	816.386	1.00328	1028.35	1.00385	847.894	1.00273		965.459	1.00375	835.465	1.00381	407.024	0.99775	558.026	1.00338
	1041.53	1.00384	821.162	1.00334	1034.37	1.00385	852.852	1.00282		971.111	1.00377	840.356	1.00381	409.748	0.99788	561.293	1.00339
	1047.59	1.00384	825.939	1.00341	1040.39	1.00385	857.81	1.00292		976.762	1.00377	845.248	1.00381	412.472	0.99793	564.56	1.00339
	1053.64	1.00384	830.715	1.00346	1046.41	1.00385	862.768	1.003		982.414	1.00379	850.14	1.00381	415.195	0.99802	567.827	1.00342
	1059.7	1.00384	835.492	1.0035	1052.43	1.00385	867.725	1.00306		988.065	1.00383	855.031	1.00381	417.919	0.99811	571.095	1.00343
	1065.75	1.00384	840.268	1.00351	1058.44	1.00385	872.683	1.00312		993.716	1.00384	859.923	1.00381	420.643	0.99821	574.362	1.00343
	1071.8	1.00384	845.045	1.00352	1064.46	1.00385	877.641	1.00318		999.368	1.00385	864.814	1.00381	423.367	0.99841	577.629	1.00344
	1077.86	1.00384	849.821	1.00353	1070.48	1.00385	882.599	1.00324		1005.02	1.00385	869.706	1.00381	426.091	0.99845	580.896	1.00347
	1083.91	1.00384	854.598	1.00356	1076.5	1.00385	887.557	1.0033		1010.67	1.00385	874.597	1.00381	428.815	0.99847	584.163	1.00348
	1089.96	1.00384	859.374	1.00358	1082.52	1.00385	892.515	1.00334		1016.32	1.00385	879.489	1.00381	431.539	0.99854	587.43	1.00347
	1096.02	1.00384	864.151	1.00361	1088.53	1.00385	897.472	1.00335		1021.97	1.00385	884.38	1.00381	434.262	0.99859	590.697	1.00347
	1102.07	1.00384	868.927	1.00362	1094.55	1.00385	902.43	1.00336		1027.63	1.00385	889.272	1.00381	436.986	0.99869	593.964	1.00348
	1108.13	1.00384	873.704	1.00363	1100.57	1.00385	907.388	1.00336		1033.28	1.00385	894.163	1.00381	439.71	0.99891	597.231	1.00351
	1114.18	1.00384	878.48	1.00363	1106.59	1.00385	912.346	1.00338		1038.93	1.00385	899.055	1.00381	442.434	0.99896	600.498	1.00352
	1120.23	1.00384	883.257	1.00365	1112.61	1.00385	917.304	1.00341		1044.58	1.00385	903.946	1.00381	445.158	0.99902	603.765	1.00352
	1126.29	1.00384	888.033	1.00367	1118.62	1.00385	922.262	1.00346		1050.23	1.00385	908.838	1.00381	447.882	0.99917	607.032	1.00352
	1132.34	1.00384	892.81	1.00369	1124.64	1.00385	927.219	1.0035		1055.88	1.00385	913.729	1.00383	450.605	0.99927	610.299	1.00352
	1138.39	1.00384	897.586	1.00371	1130.66	1.00385	932.177	1.00352		1061.53	1.00385	918.621	1.00384	453.329	0.99936	613.566	1.00352
	1144.45	1.00384	902.363	1.00373	1136.68	1.00385	937.135	1.00355		1067.19	1.00385	923.512	1.00383	456.053	0.9994	616.833	1.00352
	1150.5	1.00384	907.139	1.00374	1142.7	1.00385	942.093	1.00357		1072.84	1.00385	928.404	1.00384	458.777	0.99944	620.1	1.00353
	1156.56	1.00384	911.916	1.00374	1148.71	1.00385	947.051	1.00359		1078.49	1.00385	933.295	1.00383	461.501	0.99955	623.367	1.00356
	1162.61	1.00384	916.692	1.00375	1154.73	1.00385	952.009	1.0036		1084.14	1.00385	938.187	1.00384	464.225	0.99962	626.635	1.00357
	1168.66	1.00384	921.468	1.00375	1160.75	1.00385	956.966	1.0036		1089.79	1.00385	943.078	1.00386	466.948	0.99969	629.902	1.00361
	1174.72	1.00384	926.245	1.00375	1166.77	1.00385	961.924	1.0036		1095.44	1.00385	947.97	1.00386	469.672	0.99975	633.169	1.00365
	1180.77	1.00384	931.021	1.00375	1172.79	1.00385	966.882	1.0036		1101.09	1.00385	952.861	1.00386	472.396	0.99981	636.436	1.00365
	1186.82	1.00384	935.798	1.00375	1178.8	1.00385	971.84	1.00361		1106.75	1.00385	957.753	1.00386	475.12	0.99985	639.703	1.00365
	1192.88	1.00384	940.574	1.00375	1184.82	1.00385	976.798	1.00364		1112.4	1.00385	962.644	1.00386	477.844	0.99988	642.97	1.00366
	1198.93	1.00384	945.351	1.00377	1190.84	1.00385	981.756	1.00368		1118.05	1.00385	967.536	1.00386	480.568	0.99992	646.237	1.00369
	1204.99	1.00384	950.127	1.00378	1196.86	1.00385	986.713	1.00372		1123.7	1.00385	972.427	1.00386	483.292	1	649.504	1.0037
	1211.04	1.00384	954.904	1.0038	1202.88	1.00385	991.671	1.00375		1129.35	1.00385	977.319	1.00386	486.015	1.00007	652.771	1.0037
	1217.09	1.00384	959.68	1.0038	1208.89	1.00385	996.629	1.00376		1135	1.00385	982.21	1.00386	488.739	1.00013	656.038	1.00374
	1223.15	1.00384	964.457	1.0038	1214.91	1.00385	1001.59	1.00376		1140.65	1.00385	987.102	1.00386	491.463	1.00014	659.305	1.00374
	1229.2	1.00384	969.233	1.0038	1220.93	1.00385	1006.54	1.00376		1146.31	1.00385	991.993	1.00386	494.187	1.00017	662.572	1.00374
	1235.26	1.00384	974.01	1.0038	1226.95	1.00385	1011.5	1.00376		1151.96	1.00385	996.885	1.00386	496.911	1.00019	665.839	1.00374
	1241.31	1.00384	978.786	1.0038	1232.97	1.00385	1016.46	1.00376		1157.61	1.00385	1001.78	1.00386	499.635	1.0002	669.106	1.00375
	1247.36	1.00384	983.563	1.00381	1238.98	1.00385	1021.42	1.00377		1163.26	1.00385	1006.67	1.00387	502.358	1.00026	672.373	1.00379
	1253.42	1.00384	988.339	1.00381	1245	1.00385	1026.38	1.00379		1168.91	1.00385	1011.56	1.00389	505.082	1.00032	675.64	1.00383
	1259.47	1.00384	993.116	1.00382	1251.02	1.00385	1031.33	1.00381		1174.56	1.00385	1016.45	1.00389	507.806	1.00033	678.907	1.00384
	1265.52	1.00384	997.892	1.00384	1257.04	1.00385	1036.29	1.00383		1180.21	1.00385	1021.34	1.00389	510.53	1.00038	682.174	1.00387
	1271.58	1.00384	1002.67	1.00386	1263.06	1.00385	1041.25	1.00385		1185.87	1.00385	1026.23	1.00389	513.254	1.00043	685.442	1.00388
	1277.63	1.00386	1007.45	1.00388	1269.08	1.00387	1046.21	1.00387		1191.52	1.00387	1031.13	1.0039	515.978	1.00054	688.709	1.00388
	1283.69	1.0039	1012.22	1.0039	1275.09	1.0039	1051.17	1.00389		1197.17	1.0039	1036.02	1.00392	518.701	1.00058	691.976	1.00392
	1289.74	1.00392	1017	1.00392	1281.11	1.00392	1056.12	1.00391		1202.82	1.00392	1040.91	1.00392	521.425	1.00061	695.243	1.00392
	1295.79	1.00392	1021.77	1.00392	1287.13	1.00392	1061.08	1.00392		1208.47	1.00392	1045.8	1.00392	524.149	1.00064	698.51	1.00392
	1301.85	1.00392	1026.55	1.00392	1293.15	1.00392	1066.04	1.00392		1214.12	1.00392	1050.69	1.00392	526.873	1.00064	701.777	1.00392
	1307.9	1.00392	1031.33	1.00392	1299.17	1.00392	1071	1.00392		1219.77	1.00392	1055.58	1.00392	529.597	1.00066	705.044	1.00392
	1313.95	1.00392	1036.1	1.00392	1305.18	1.00392	1075.95	1.00392		1225.43	1.00392	1060.47	1.00392	532.321	1.00073	708.311	1.00392
	1320.01	1.00392	1040.88	1.00392	1311.2	1.00392	1080.91	1.00392		1231.08	1.00392	1065.37	1.00392	535.045	1.00077	711.578	1.00392
	1326.06	1.00392	1045.66	1.00392	1317.22	1.00392	1085.87	1.00392		1236.73	1.00392	1070.26	1.00392	537.768	1.0008	714.845	1.00392
	1332.12	1.00392	1050.43	1.00392	1323.24	1.00392	1090.83	1.00392		1242.38	1.00392	1075.15	1.00392	540.492	1.00084	718.112	1.00392
	1338.17	1.00392	1055.21	1.00392	1329.26	1.00392	1095.79	1.00392		1248.03	1.00392	1080.04	1.00392	543.216	1.00087	721.379	1.00392
	1344.22	1.00392	1059.99	1.00392	1335.27	1.00392	1100.74	1.00392		1253.68	1.00392	1084.93	1.00392	545.94	1.00088	724.646	1.00392
	1350.28	1.00392	1064.76	1.00392	1341.29	1.00392	1105.7	1.00392		1259.33	1.00392	1089.82	1.00392	548.664	1.00093	727.913	1.00392
	1356.33	1.00392	1069.54	1.00392	1347.31	1.00392	1110.66	1.00392		1264.99	1.00392	1094.72	1.00392	551.388	1.00099	731.18	1.00392
	1362.38	1.00392	1074.32	1.00392	1353.33	1.00392	1115.62	1.00392		1270.64	1.00392	1099.61	1.00392	554.111	1.00101	734.447	1.00392
	1368.44	1.00392	1079.09	1.00392	1359.35	1.00392	1120.57	1.00392		1276.29	1.00392	1104.5	1.00392	556.835	1.00108	737.715	1.00392
	1374.49	1.00392	1083.87	1.00392	1365.36	1.00392	1125.53	1.00392		1281.94	1.00392	1109.39	1.00392	559.559	1.00113	740.982	1.00392
	1380.55	1.00392	1088.65	1.00392	1371.38	1.00392	1130.49	1.00392		1287.59	1.00392	1114.28	1.00392	562.283	1.00118	744.249	1.00392
	1386.6	1.00392	1093.42	1.00392	1377.4	1.00392	1135.45	1.00392		1293.24	1.00392	1119.17	1.00392	565.007	1.00119	747.516	1.00392
	1392.65	1.00392	1098.2	1.00392	1383.42	1.00392	1140.41	1.00392		1298.89	1.00392	1124.06	1.00392	567.731	1.00122	750.783	1.00392
	1398.71	1.00392	1102.97	1.00392	1389.44	1.00392	1145.36	1.00392		1304.55	1.00392	1128.96	1.00392	570.454	1.00128	754.05	1.00392
	1404.76	1.00392	1107.75	1.00392	1395.45	1.00392	1150.32	1.00392		1310.2	1.00392	1133.85	1.00392	573.178	1.00132	757.317	1.00392
	1410.81	1.00392	1112.53	1.00392	1401.47	1.00392	1155.28	1.00392		1315.85	1.00392	1138.74	1.00392	575.902	1.00135	760.584	1.00392
	1416.87	1.00392	1117.3	1.00392	1407.49	1.00392	1160.24	1.00392		1321.5	1.00392	1143.63	1.00392	578.626	1.00135	763.851	1.00392
														581.35	1.00135
														584.074	1.00135
														586.798	1.00135
														589.521	1.00135
														592.245	1.00138
														594.969	1.00138
														597.693	1.00138
														600.417	1.00138
														603.141	1.00138
														605.864	1.00139
														608.588	1.00144
														611.312	1.00147
														614.036	1.00148
														616.76	1.00148
														619.484	1.00151
														622.207	1.00151
														624.931	1.00151
														627.655	1.00155
														630.379	1.0016
														633.103	1.00161
														635.827	1.00161
														638.551	1.00163
														641.274	1.00164
														643.998	1.00166
														646.722	1.00167
														649.446	1.00167
														652.17	1.00167
														654.894	1.00167
														657.617	1.00167
														660.341	1.00167
														663.065	1.0017
														665.789	1.0017
														668.513	1.0017
														671.237	1.0017
														673.96	1.0017
														676.684	1.0017
														679.408	1.0017
														682.132	1.0017
														684.856	1.0017
														687.58	1.0017
														690.304	1.0017
														693.027	1.00171
														695.751	1.00173
														698.475	1.00173
														701.199	1.00174
														703.923	1.00176
														706.647	1.00177
														709.37	1.00176
														712.094	1.00177
														714.818	1.00176
														717.542	1.00177
														720.266	1.00179
														722.99	1.0018
														725.713	1.0018
														728.437	1.0018
														731.161	1.0018
														733.885	1.0018
														736.609	1.0018
														739.333	1.0018
														742.057	1.0018
														744.78	1.00182
														747.504	1.00183
														750.228	1.00183
														752.952	1.00183
														755.676	1.00183
														758.4	1.00183
														761.123	1.00183
														763.847	1.00183
														766.571	1.00183
														769.295	1.00183
														772.019	1.00183
														774.743	1.00183
														777.466	1.00183
														780.19	1.00183
														782.914	1.00186
														785.638	1.00186
														788.362	1.00186
														791.086	1.00186
														793.81	1.00186
														796.533	1.00186
														799.257	1.00186
														801.981	1.00186
														804.705	1.00186
														807.429	1.00186
														810.153	1.00186
														812.876	1.00186
														815.6	1.00186
														818.324	1.00186
														821.048	1.00186
														823.772	1.00186
														826.496	1.00186
														829.219	1.00186
														831.943	1.00186
														834.667	1.00186
														837.391	1.00186
														840.115	1.00186
														842.839	1.00186
														845.563	1.00186
														848.286	1.00186
														851.01	1.00186
														853.734	1.00186
														856.458	1.00187
														859.182	1.00189
														861.906	1.00189
														864.629	1.00189
														867.353	1.00189
														870.077	1.00189
														872.801	1.00189
														875.525	1.00189
														878.249	1.00189
														880.972	1.00189
														883.696	1.00189
														886.42	1.00189
														889.144	1.00189
														891.868	1.00189
														894.592	1.00189
														897.316	1.00189
														900.039	1.00189
														902.763	1.00189
														905.487	1.00189
														908.211	1.00189
														910.935	1.00189
														913.659	1.00189
														916.382	1.00189
														919.106	1.00189
														921.83	1.00189
														924.554	1.00189
														927.278	1.00189
														930.002	1.0019
														932.725	1.00192
														935.449	1.00193
														938.173	1.00192
														940.897	1.00193
														943.621	1.00192
														946.345	1.00192
														949.069	1.00192
														951.792	1.00192
														954.516	1.00192
														957.24	1.00192
														959.964	1.00192
														962.688	1.00192
														965.412	1.00192
														968.135	1.00192
														970.859	1.00192
														973.583	1.00192
														976.307	1.00192
														979.031	1.00192
														981.755	1.00192
														984.478	1.00192
														987.202	1.00192
														989.926	1.00192
														992.65	1.00192
														995.374	1.00192
														998.098	1.00192
														1000.82	1.00192
														1003.55	1.00192
														1006.27	1.00192
														1008.99	1.00192
														1011.72	1.00192
														1014.44	1.00192
														1017.16	1.00192
														1019.89	1.00192
														1022.61	1.00192
														1025.34	1.00192
														1028.06	1.00192
														1030.78	1.00192
														1033.51	1.00192
														1036.23	1.00192
														1038.96	1.00192
														1041.68	1.00192
														1044.4	1.00192
														1047.13	1.00192
														1049.85	1.00192
														1052.57	1.00192
														1055.3	1.00192
														1058.02	1.00192
														1060.75	1.00192
														1063.47	1.00192
														1066.19	1.00192
														1068.92	1.00192
														1071.64	1.00192
														1074.37	1.00192
														1077.09	1.00192
														1079.81	1.00192
														1082.54	1.00192
														1085.26	1.00192
														1087.98	1.00192
														1090.71	1.00192
														1093.43	1.00192
														1096.16	1.00192
														1098.88	1.00192
														1101.6	1.00192
														1104.33	1.00192
														1107.05	1.00192
														1109.78	1.00192
														1112.5	1.00192
														1115.22	1.00192
														1117.95	1.00192
														1120.67	1.00192
														1123.39	1.00192
														1126.12	1.00192
														1128.84	1.00192
														1131.57	1.00192
														1134.29	1.00192
														1137.01	1.00192
														1139.74	1.00192
														1142.46	1.00192
														1145.19	1.00193
														1147.91	1.00192
														1150.63	1.00193
														1153.36	1.00192
														1156.08	1.00193
														1158.8	1.00195
														1161.53	1.00196
														1164.25	1.00196
														1166.98	1.00196
														1169.7	1.00196
														1172.42	1.00196
														1175.15	1.00196
														1177.87	1.00196
														1180.6	1.00196
														1183.32	1.00196
														1186.04	1.00196
														1188.77	1.00196
														1191.49	1.00196
														1194.21	1.00196
														1196.94	1.00196
														1199.66	1.00196
														1202.39	1.00196
														1205.11	1.00196
														1207.83	1.00196
														1210.56	1.00196
														1213.28	1.00196
														1216.01	1.00196
														1218.73	1.00196
														1221.45	1.00196
														1224.18	1.00196
														1226.9	1.00196
														1229.62	1.00196
														1232.35	1.00196
														1235.07	1.00196
														1237.8	1.00196
														1240.52	1.00196
														1243.24	1.00196
														1245.97	1.00196
														1248.69	1.00196
														1251.41	1.00196
														1254.14	1.00196
														1256.86	1.00196
														1259.59	1.00196
														1262.31	1.00196
														1265.03	1.00196
														1267.76	1.00196
														1270.48	1.00196
														1273.21	1.00196
														1275.93	1.00196

## Sheet: Fig 7D
	E. coli Wild type FOF1 a-mNG									E. coli fabA(Ts) FOF1 a-mNG
	30°C		30°C → 33°C 120 min		30°C → 37°C 120 min		30°C → 40°C 120 min			30°C		30°C → 33°C 120 min		30°C → 37°C 120 min		30°C → 40°C 120 min
	median	0.0474	median	0.0539	median	0.0524	median	0.0643		median	0.0425	median	0.0145	median	0.00466	median	0.004555
	SD	0.00151965	SD	0.00183526	SD	0.00148915	SD	0.00214229		SD	0.00150444	SD	0.000475084	SD	7.44346e-05	SD	9.0751e-05
	raw	bootstrapped	raw	bootstrapped	raw	bootstrapped	raw	bootstrapped		raw	bootstrapped	raw	bootstrapped	raw	bootstrapped	raw	bootstrapped
	Dapp (µm²/s)	Dapp (µm²/s)	Dapp (µm²/s)	Dapp (µm²/s)	Dapp (µm²/s)	Dapp (µm²/s)	Dapp (µm²/s)	Dapp (µm²/s)		Dapp (µm²/s)	Dapp (µm²/s)	Dapp (µm²/s)	Dapp (µm²/s)	Dapp (µm²/s)	Dapp (µm²/s)	Dapp (µm²/s)	Dapp (µm²/s)
	0.249749	0.0477	0.0378967	0.054	0.0513667	0.0562	0.0401322	0.0656		0.005974	0.0416	0.0475247	0.0149	0.00375016	0.00451	0.0163177	0.00463
	0.360591	0.0469	0.0459575	0.05525	0.00233104	0.0523	0.084459	0.0631		0.032162	0.0431	0.0617786	0.015	0.0369216	0.00469	0.00348509	0.00475
	0.109109	0.045	0.00198163	0.0534	0.00120945	0.0555	0.0100164	0.0641		0.0467107	0.0424	0.0243705	0.01525	0.0184025	0.004585	0.723961	0.00451
	0.625391	0.0474	0.210234	0.0539	0.213897	0.0521	0.0725612	0.0621		0.0191116	0.0429	0.0416713	0.0149	0.00348301	0.004685	0.00356205	0.0046
	0.0183732	0.0481	0.0616099	0.05565	0.233088	0.0508	0.112124	0.0631		0.0377155	0.0404	0.0645165	0.0138	0.00392311	0.00462	0.0196275	0.00439
	0.111588	0.0493	0.0751196	0.053	0.0105619	0.0522	0.142979	0.0643		5.09663e-05	0.0432	0.0442345	0.0143	0.0149647	0.00457	0.00460545	0.00472
	0.000582285	0.0469	0.000215133	0.0557	0.165693	0.0532	0.00160146	0.0667		0.0701722	0.04195	0.0686008	0.0142	0.00283472	0.00466	0.00756867	0.004565
	0.0140459	0.0493	0.00783969	0.0517	0.0857354	0.0523	0.062521	0.0638		0.0470322	0.0437	0.00154661	0.0141	0.0203054	0.00455	0.00358463	0.00455
	0.000160539	0.0469	0.0703281	0.0557	0.225815	0.0542	0.0556445	0.0656		0.0737847	0.0434	0.0287608	0.01435	0.00344391	0.0047	0.0876998	0.00448
	0.0363391	0.0453	0.0349459	0.0575	0.00541492	0.0509	0.0378705	0.0656		0.000780153	0.0422	0.130189	0.0142	0.0323198	0.00453	0.00841471	0.00472
	0.080117	0.0475	0.0851944	0.05265	0.0388139	0.0539	2.09543e-12	0.0665		0.145097	0.0393	0.0666583	0.0145	0.0513705	0.00466	0.00127008	0.00454
	0.0065249	0.0492	0.0980664	0.0572	0.0278569	0.0518	0.000166236	0.0633		0.00139606	0.0427	0.0180849	0.01395	0.0689094	0.00472	0.000739762	0.004765
	0.176823	0.0461	0.136106	0.0533	0.000915791	0.0519	0.0461014	0.0654		0.0512292	0.0418	0.0141404	0.0146	0.00547003	0.00469	0.00266706	0.00445
	2.88927e-08	0.0469	0.0179775	0.0536	0.0875249	0.0536	0.0110183	0.0663		0.0427447	0.0417	0.00956688	0.0148	0.000144538	0.00477	0.00724065	0.00466
	0.00541357	0.0459	0.0228141	0.0548	0.979644	0.0545	0.014161	0.067		0.0644151	0.0431	0.124025	0.0143	0.000629148	0.00453	0.0112774	0.004485
	0.104965	0.0444	0.0302682	0.05465	0.147209	0.0534	0.0109419	0.0656		0.0778399	0.0411	0.00452999	0.0149	0.00263912	0.00462	0.0185201	0.00461
	0.0301222	0.0476	0.686895	0.05595	0.0905733	0.0522	0.0167665	0.0628		0.00399798	0.0431	0.00948683	0.0143	0.0145077	0.00469	0.011591	0.00448
	0.152121	0.0471	0.00519749	0.0535	0.0539589	0.053	0.0595682	0.0616		0.0242622	0.0403	0.00012182	0.0148	0.00375001	0.004645	0.00338824	0.004575
	0.104672	0.0461	0.0261633	0.05355	0.0145053	0.0512	0.0351916	0.0643		0.00385522	0.04055	5.68243e-05	0.0147	0.0156702	0.0047	0.0083976	0.00481
	0.0535971	0.0438	0.012818	0.051	0.186381	0.0522	0.0496215	0.0646		0.0405879	0.0431	0.00353009	0.0143	0.00376699	0.00455	0.00654946	0.00455
	0.159205	0.0456	0.0278626	0.055	0.102569	0.0536	0.106359	0.0652		0.0846411	0.04325	0.014184	0.0143	0.00340355	0.004735	6.5153e-05	0.00454
	0.000325963	0.0466	0.0584494	0.0526	0.073789	0.0517	0.101685	0.064		0.00187092	0.0435	0.0222689	0.0142	0.00824285	0.00463	0.00519194	0.004555
	0.0406238	0.0464	0.0485701	0.058	0.0132291	0.0535	0.119001	0.0676		0.0118714	0.0429	0.24293	0.0146	0.00585515	0.004575	0.00335494	0.00472
	0.0349752	0.0444	0.0505356	0.0537	0.0914149	0.0527	0.0112328	0.0635		0.00969697	0.0407	0.0037942	0.0142	0.00708386	0.00473	0.00344995	0.004575
	0.0402224	0.0473	0.111013	0.05535	0.0462682	0.0527	0.048245	0.064		0.0513183	0.0422	0.0026018	0.0157	0.00293701	0.00475	0.0169177	0.0046
	0.0181214	0.0496	0.367125	0.0571	0.00531753	0.0507	0.0306821	0.0628		0.00372092	0.04435	0.107068	0.0154	0.00275833	0.00464	0.00296781	0.004445
	0.111481	0.0504	0.00549941	0.0531	0.0360348	0.0534	0.0004299	0.0642		0.452807	0.0422	0.0106116	0.01405	0.00680643	0.00472	0.00603265	0.00459
	0.0258546	0.0476	0.0845092	0.05275	0.0632633	0.0523	8.07698e-05	0.0671		0.169571	0.0437	0.00990534	0.0146	0.00228307	0.004695	0.00450149	0.00459
	1.96393e-08	0.0464	0.280475	0.0521	0.0564415	0.0534	0.011172	0.0638		0.134714	0.04345	0.0531769	0.0141	0.00664185	0.00462	0.0487244	0.00441
	0.125237	0.0472	0.104312	0.0549	0.00421165	0.0517	0.0154668	0.0631		0.0331744	0.04315	0.0305295	0.0142	0.00854079	0.00445	0.0163874	0.004485
	0.032187	0.05	0.0276521	0.05345	0.0246629	0.0543	0.0836951	0.0638		0.293493	0.04115	0.0147467	0.0149	0.00617689	0.00468	0.00402588	0.00456
	0.0682442	0.049	0.149368	0.05375	0.000560633	0.0564	0.0291199	0.0674		0.0914793	0.0421	0.000266411	0.015	0.0019959	0.00464	0.00470598	0.00449
	0.14746	0.0474	0.0733351	0.05735	0.0197149	0.0534	0.00371175	0.0637		0.0572484	0.0432	0.0246265	0.0147	0.0042027	0.0047	0.00607503	0.004585
	0.0817996	0.0482	0.201849	0.0584	0.0648121	0.0527	0.0180759	0.0596		0.128057	0.04375	0.471936	0.0149	0.00385981	0.00473	0.00448	0.00455
	0.00509711	0.0484	0.0206236	0.05515	0.0635126	0.0513	0.0344443	0.0662		0.10865	0.044	0.030039	0.0149	0.00227042	0.00483	0.00301589	0.00455
	0.00869152	0.0471	0.0363051	0.05215	0.00573832	0.0525	0.0606336	0.0593		0.12664	0.0436	0.00409946	0.014	0.00719643	0.00477	0.000873357	0.004475
	0.00349648	0.0482	0.0253327	0.0558	0.0885718	0.0517	0.0119373	0.0636		0.112571	0.04405	1.59598e-06	0.0141	0.00225985	0.0047	0.0213766	0.00449
	0.0520293	0.0489	0.0862493	0.0548	0.0357241	0.0528	0.12504	0.0629		0.0630886	0.0431	0.0323062	0.0149	0.00542036	0.00468	0.00927349	0.004555
	0.0483378	0.0473	0.329208	0.05175	0.00218417	0.05	0.0493966	0.0662		0.245149	0.0437	0.000524787	0.0145	0.00788677	0.004685	0.0104133	0.004595
	0.0280404	0.0453	0.178699	0.0548	0.074395	0.0511	0.0501517	0.0631		0.12925	0.043	0.0242704	0.015	0.00662345	0.00465	0.00366364	0.00462
	0.16293	0.0474	0.152089	0.05265	0.139889	0.0532	0.285869	0.0631		0.0645407	0.0412	0.0517328	0.0153	0.000452399	0.00473	0.0432261	0.00444
	0.0206068	0.0505	0.000224099	0.055	0.0492398	0.0516	0.0858323	0.0652		0.0301472	0.0426	0.0403472	0.01405	0.00580618	0.00457	0.00413326	0.00467
	0.204257	0.0482	0.0443147	0.0534	0.205441	0.0552	0.0292757	0.0672		0.797844	0.0384	0.0350379	0.0147	0.00439624	0.00455	0.00463551	0.00447
	0.0499273	0.046	0.168194	0.0526	0.163148	0.0541	0.00505744	0.0609		0.00490745	0.0424	0.00423836	0.01465	0.00270741	0.004695	0.00179003	0.004625
	0.0912713	0.0477	0.000261164	0.0539	0.242003	0.0508	0.182605	0.0674		0.229874	0.0439	0.000420726	0.0144	0.00493137	0.00468	3.95945e-07	0.00459
	0.049992	0.0484	0.145153	0.0588	0.0954332	0.0506	0.0046556	0.064		0.0401216	0.0397	0.474224	0.01485	0.00614503	0.00471	0.0656881	0.00438
	0.0582575	0.0498	0.0955982	0.0535	1.17472	0.0519	0.0516804	0.0613		0.0897105	0.0449	0.115339	0.0147	4.51782e-05	0.00477	0.0247628	0.004685
	0.00669374	0.0433	0.142778	0.05365	0.100585	0.0511	0.0359013	0.0635		0.00274633	0.0425	0.0112816	0.0139	0.00199253	0.00467	0.0120629	0.00443
	2.8633e-05	0.0449	0.0205048	0.0536	0.24638	0.0555	0.00165472	0.0638		0.00734199	0.0422	0.0276214	0.0139	0.0111771	0.00473	0.0187955	0.004455
	0.0565316	0.0457	0.00127757	0.05395	0.0377258	0.0537	0.153353	0.0663		0.0257689	0.0396	0.00267513	0.0144	0.00473073	0.00468	0.013853	0.00459
	0.00934777	0.0457	0.00376768	0.0548	0.132492	0.056	0.24256	0.0625		0.00173694	0.04245	0.0336896	0.0146	0.00471114	0.00455	0.000882803	0.00462
	0.189991	0.0471	0.0541398	0.0521	0.0694759	0.0528	0.0447532	0.0621		0.0226652	0.0431	0.0696694	0.0139	0.0034202	0.00455	0.0195655	0.00462
	0.0551202	0.0482	0.00427481	0.0548	0.138647	0.0512	0.0274526	0.0634		0.000644233	0.0437	0.0100886	0.0145	0.00337256	0.00464	0.00342913	0.00455
	0.422246	0.0455	0.119319	0.05285	0.0691074	0.0524	0.0272666	0.0635		0.111092	0.0381	0.167656	0.01475	0.00032384	0.00462	0.00463157	0.00462
	0.0213992	0.0477	0.23188	0.05455	0.0132252	0.0499	0.0453513	0.0617		0.0110844	0.0405	0.00664531	0.015	0.00347321	0.00456	0.00348137	0.00459
	0.0533684	0.0489	0.00917802	0.05405	0.000732631	0.0508	0.0884476	0.0674		0.0687734	0.0439	0.072563	0.0149	0.00321256	0.004595	0.0149024	0.004485
	0.0463172	0.0475	0.00132764	0.05565	7.63071e-05	0.0509	0.146639	0.0621		0.0626451	0.04235	0.0069143	0.0139	0.00498938	0.00478	0.0076363	0.00468
	0.405126	0.0453	0.00364392	0.0565	0.0571734	0.0518	0.00617685	0.0625		0.206321	0.04145	0.00456887	0.0143	5.91423e-13	0.00472	0.503672	0.00449
	0.00988142	0.0492	0.051366	0.0541	0.203051	0.0517	0.588799	0.0652		0.00810565	0.0429	0.192534	0.0154	0.011919	0.00458	0.00558762	0.004545
	0.0634908	0.0464	0.101047	0.0539	0.0453114	0.0523	0.0253947	0.0672		0.242441	0.0426	0.0721267	0.01495	6.47537e-13	0.0047	0.00486847	0.00452
	0.925997	0.0478	0.012946	0.0559	0.044474	0.0538	0.00204981	0.0675		0.178537	0.0425	0.0371753	0.0147	0.00290711	0.004685	0.00362301	0.00456
	0.00250275	0.0437	0.0257778	0.05165	0.0619633	0.0524	0.000455351	0.0642		0.258238	0.04205	0.00771411	0.0145	0.100392	0.004605	0.00624957	0.00451
	0.00250814	0.0453	0.0123048	0.052	0.000191945	0.0519	0.0264318	0.0673		0.0252558	0.0424	0.128837	0.0138	0.0108924	0.00465	0.0336217	0.004615
	0.0906062	0.0473	0.0315717	0.05465	0.152458	0.0518	0.0651955	0.0621		0.00271791	0.0415	0.0163452	0.0143	0.00778261	0.0045	0.0041188	0.00437
	0.00729706	0.0475	0.0819521	0.0545	7.13494e-05	0.0538	0.184441	0.0637		0.0396169	0.0404	0.0205241	0.01465	0.0129335	0.004655	0.00265279	0.00465
	0.0326047	0.0474	0.00312016	0.0548	0.00745511	0.0513	0.0978484	0.0631		0.127297	0.0449	0.0396876	0.0149	0.00342741	0.00476	0.0039025	0.004535
	0.180448	0.0478	0.00625738	0.0527	0.0196237	0.0519	0.0131085	0.0642		0.0143953	0.044	0.00841997	0.0143	0.117743	0.00467	0.0358219	0.004575
	0.0307421	0.0464	8.31384e-13	0.05635	0.000346968	0.0547	0.0595685	0.0638		0.16174	0.0403	0.0417028	0.01525	0.130686	0.00458	0.0135961	0.00459
	0.0228323	0.0482	0.0662918	0.0566	0.0748871	0.0502	0.0166285	0.0606		0.00925462	0.0433	0.0477805	0.0144	0.00588089	0.004625	0.00186045	0.00469
	0.00754407	0.0486	0.00348106	0.0556	0.808314	0.0545	0.0046144	0.0654		0.00793099	0.0431	0.123265	0.0147	0.00541153	0.004675	0.00778711	0.00457
	0.290022	0.0491	0.00952771	0.0521	0.0701032	0.0522	0.00436051	0.0628		0.232577	0.0437	0.01571	0.0143	0.00623027	0.004685	0.00114605	0.00456
	0.0447277	0.0481	0.0120617	0.054	0.182625	0.0518	0.0926621	0.067		0.0781936	0.0425	0.184871	0.0154	0.0381886	0.004555	0.0150952	0.004695
	0.00173172	0.0464	0.0364042	0.05405	0.0679993	0.0513	0.179948	0.0676		0.0447445	0.0431	0.0357306	0.0149	0.00900191	0.00462	0.00207493	0.00458
	0.131631	0.0483	0.0025321	0.0566	0.136463	0.0535	0.220618	0.07		0.00202884	0.0416	0.110357	0.014	0.0511678	0.004655	0.00547989	0.004545
	0.084859	0.0464	0.00140302	0.0559	0.430407	0.0533	0.00113179	0.0663		0.00609141	0.0432	0.00280134	0.0145	0.00507735	0.004685	0.00578067	0.004605
	0.00979334	0.0471	0.135543	0.0522	0.0406001	0.0502	0.120871	0.0643		0.207936	0.0447	0.0772291	0.0151	0.0256301	0.004675	0.00861726	0.00449
	0.117281	0.0472	0.116167	0.0527	0.163256	0.0534	0.053344	0.0633		0.10956	0.04145	0.0209784	0.0147	0.00365049	0.004645	0.01598	0.00445
	0.0143053	0.0442	0.0879051	0.05355	0.0102873	0.0524	0.0861714	0.0654		0.167032	0.04105	0.014866	0.0146	0.0185658	0.0046	0.0313631	0.00461
	0.0286549	0.0473	0.132538	0.05285	0.112956	0.0535	0.00166901	0.0629		0.0804079	0.0393	0.000249909	0.0138	0.00481279	0.0048	0.00450926	0.004565
	0.1901	0.0463	0.285568	0.0533	0.00224442	0.0534	0.185625	0.0662		0.00680104	0.0431	0.00750185	0.0149	0.00634722	0.00466	0.00800267	0.004545
	0.0427002	0.0476	0.219824	0.0538	0.000182847	0.0509	0.276033	0.0667		0.159607	0.0451	0.0187344	0.014	0.00254464	0.00462	0.00572793	0.00467
	0.208313	0.0521	0.261361	0.0558	0.0593689	0.0517	0.0556457	0.0654		0.0121191	0.0411	0.148105	0.0139	0.00551583	0.004555	0.0048621	0.0046
	0.286921	0.0483	0.107359	0.05795	0.0466059	0.0528	0.0700015	0.0627		0.00718382	0.0419	0.00414737	0.0145	0.00471336	0.00467	6.0451e-08	0.00443
	0.0043913	0.0457	0.134064	0.05485	0.45147	0.0536	0.00980746	0.0636		0.049581	0.0422	0.00441625	0.0148	0.011593	0.0047	0.00220518	0.00448
	0.0117753	0.0469	0.000622586	0.0548	0.324918	0.0555	0.00333301	0.0676		0.608953	0.0431	0.0470662	0.0144	0.0216881	0.00472	0.00268914	0.004455
	0.0377356	0.0471	0.369787	0.05625	0.148906	0.0528	0.0533547	0.064		1.27556e-05	0.0431	0.0407103	0.0145	0.00789516	0.00465	0.00225871	0.00436
	1.24697e-08	0.0474	0.0691884	0.052	0.103647	0.055	0.0320447	0.0631		0.00332926	0.0431	0.0019714	0.0147	0.00670458	0.0047	0.0140232	0.0045
	0.018267	0.0464	0.0531856	0.05365	0.00016445	0.0522	0.453336	0.0665		0.233887	0.0436	0.0822324	0.0139	0.0431219	0.004705	0.00333793	0.004395
	0.126837	0.0487	0.0717492	0.0526	0.000242897	0.0517	0.0709651	0.0672		0.354676	0.03955	0.0060136	0.0143	0.00324732	0.00459	0.00893464	0.0047
	4.11135e-07	0.0472	0.107705	0.0518	0.247546	0.0528	0.0251841	0.0659		0.292214	0.0431	0.00564205	0.0143	0.00321619	0.004705	0.00748986	0.00455
	0.0163134	0.046	0.224769	0.0544	0.0381346	0.0533	0.000200297	0.071		0.00465614	0.0405	0.0101851	0.0145	0.00485254	0.00457	0.00600872	0.00442
	0.0063647	0.0473	0.0561307	0.0556	0.000741006	0.0562	0.0242848	0.0662		0.0141337	0.04315	0.0101242	0.01505	0.00114707	0.00456	0.00196491	0.004565
	0.0797249	0.0494	0.114144	0.0551	0.0293808	0.0518	0.000540133	0.0699		0.0511438	0.043	0.000193338	0.0143	0.00299984	0.00458	0.00373297	0.00449
	0.15498	0.0471	0.113145	0.05315	0.127046	0.0525	0.20407	0.0633		0.0984392	0.0399	0.00518621	0.0158	0.0038965	0.00472	0.0264166	0.00464
	0.0532089	0.0489	0.0251901	0.0548	0.00385318	0.0532	0.0147895	0.065		0.154649	0.0436	0.0168152	0.0141	0.0038907	0.00462	0.00498675	0.00449
	0.0965571	0.0487	0.186573	0.06055	0.0342435	0.0536	0.0526337	0.0656		0.107067	0.0437	3.86139e-13	0.014	0.0261764	0.00473	0.00336721	0.00456
	0.582043	0.0478	0.0784523	0.0526	0.0766569	0.0518	0.013892	0.0616		0.00262907	0.0431	0.00321284	0.0153	0.00437702	0.004645	0.00359008	0.00459
	0.73631	0.048	0.000482705	0.05345	0.0252575	0.051	0.000530475	0.0686		0.044897	0.0394	0.00898587	0.0142	0.0039562	0.00449	0.00537634	0.00451
	0.130773	0.0491	0.106914	0.0534	0.31992	0.0524	0.12798	0.0656		0.0169737	0.0438	0.0368243	0.0143	0.00274881	0.00475	0.00459021	0.004615
	0.181922	0.0486	0.0310718	0.0521	0.00777812	0.0522	0.0809085	0.0668		0.0102722	0.04205	0.0261881	0.0145	9.04715e-05	0.00468	0.00495145	0.00472
	0.15073	0.048	0.000204376	0.0529	0.0846767	0.0536	0.0361079	0.0621		0.0876594	0.0406	0.176439	0.01455	0.00762158	0.00462	0.0261869	0.00468
	0.221472	0.0458	0.287042	0.0566	0.0798768	0.0532	0.0410872	0.0641		0.00210724	0.03995	0.0471956	0.0149	0.0338377	0.00464	0.005565	0.00461
	0.226728	0.0455	0.0693855	0.0556	0.0597315	0.0513	0.0237753	0.0675		0.00238506	0.0397	0.283483	0.0149	0.00321892	0.00462	0.00326313	0.00472
	0.212074	0.0469	0.0354786	0.0521	0.0118	0.0524	0.00119801	0.0686		0.00195091	0.0425	0.0229332	0.01415	0.00206405	0.00488	0.0147543	0.00456
	0.0778326	0.0457	0.0148205	0.0529	0.038763	0.0513	0.0137225	0.0652		0.0312443	0.0412	0.00942595	0.0143	0.00317388	0.00454	0.00111746	0.00455
	0.437159	0.0491	0.252777	0.0545	0.00330143	0.0545	0.00564204	0.0659		0.0896366	0.0438	7.8554e-14	0.0148	0.00274219	0.004645	0.00185879	0.004575
	0.196597	0.047	0.154029	0.0536	0.21772	0.0513	0.00408491	0.0675		0.0263663	0.0431	0.00236943	0.0147	0.00602145	0.00461	0.00582649	0.00431
	0.00236687	0.0497	0.113003	0.0551	0.253044	0.0512	0.100738	0.065		0.347017	0.04235	0.0330108	0.0141	0.00134692	0.00464	0.00355378	0.00449
	0.0488584	0.0474	0.140922	0.0545	0.121341	0.0492	0.0230565	0.0643		0.00689266	0.03985	0.0222768	0.0144	0.00217742	0.004665	0.00429469	0.00456
	0.0168414	0.047	0.0371075	0.0527	0.0453279	0.054	0.0905847	0.0669		0.0840477	0.0436	0.0596657	0.0139	0.00472049	0.00465	0.00388648	0.00438
	0.0147461	0.0455	0.307497	0.0572	0.0206242	0.0533	0.0134233	0.0656		0.0588354	0.0416	0.000227694	0.01425	0.0419513	0.004725	0.00346804	0.004515
	0.1569	0.0464	0.131635	0.05515	0.00985765	0.0532	0.0140767	0.0621		0.0383777	0.0434	0.0403852	0.0143	0.00275538	0.00449	0.00908854	0.004565
	0.172298	0.0483	0.00123524	0.05725	0.0629592	0.0513	0.282941	0.0707		0.0547726	0.0437	0.349619	0.01455	0.00297037	0.00463	0.00489188	0.004395
	0.23168	0.0453	0.00311123	0.05145	0.170055	0.0534	0.0628005	0.0612		0.107581	0.03915	0.0417475	0.0151	0.00203028	0.00472	0.00358477	0.00446
	0.0548664	0.0447	0.000254628	0.0535	0.136053	0.0523	0.00447764	0.0641		0.155438	0.0431	0.0220274	0.0155	0.00382058	0.004815	0.00216671	0.00455
	0.158252	0.0468	0.0804404	0.0529	0.223607	0.0503	0.00453717	0.0665		0.110559	0.0422	0.00658502	0.01485	0.00312244	0.00471	0.00426581	0.00455
	0.102837	0.048	0.0803105	0.05405	0.0960407	0.053	0.134511	0.0641		0.103704	0.0438	0.00246351	0.0146	0.000250394	0.00464	0.00511194	0.00444
	0.0643816	0.0462	0.020716	0.05805	0.478295	0.0518	0.0283239	0.0642		0.0015067	0.0432	0.00514023	0.0141	0.00702992	0.00482	0.00607307	0.00462
	0.100732	0.05	0.0112334	0.05315	0.109233	0.0509	0.0330125	0.0637		0.0140306	0.04375	0.00479248	0.0138	0.00379095	0.00462	0.000237199	0.00446
	0.0112892	0.0468	0.0755234	0.0546	0.090919	0.0513	0.00058918	0.0633		0.00638542	0.0422	0.0920906	0.0142	0.00339568	0.00453	0.000114371	0.004515
	0.111792	0.0483	0.00833609	0.0531	0.159711	0.0518	0.202249	0.0659		0.00983516	0.042	0.0130922	0.014	0.00257461	0.00463	0.0639463	0.00467
	0.0952589	0.0477	0.767273	0.0566	0.00334581	0.0558	0.161722	0.0636		0.0173634	0.0412	0.0320354	0.015	0.00328324	0.00465	0.00483436	0.004475
	0.273409	0.0471	0.239691	0.0533	0.00874451	0.054	0.0737161	0.064		0.00575312	0.04225	0.189956	0.0139	0.0410985	0.00476	0.0144628	0.00454
	0.049359	0.0484	0.0225781	0.059	0.0905865	0.0525	0.105127	0.0677		0.00053402	0.04405	0.0801667	0.0142	0.00336703	0.00454	0.00177555	0.00448
	0.0669229	0.0468	0.0640885	0.05595	0.0983286	0.0535	0.14137	0.0662		0.283489	0.0405	0.168842	0.0148	0.00295178	0.00468	0.0512938	0.00462
	0.0410004	0.0447	0.00828687	0.04935	0.0567805	0.0518	0.0901096	0.0631		0.0278663	0.04395	0.0899274	0.0145	0.0120683	0.00456	0.0119377	0.00442
	0.105776	0.0471	0.248363	0.05825	2.58288e-06	0.054	0.132118	0.0621		0.0451459	0.0425	0.0276945	0.0141	0.00538201	0.00481	0.204828	0.00438
	0.0754294	0.0447	0.0735848	0.0541	0.0127803	0.0532	0.343518	0.063		0.0827309	0.0437	0.0289452	0.0141	0.00286224	0.00457	0.00642038	0.004595
	2.18936e-13	0.0461	0.120234	0.05805	0.101165	0.0564	0.228876	0.0637		0.00850212	0.0436	0.0529139	0.0137	0.00407523	0.004645	0.0279823	0.00456
	0.0661201	0.0487	0.0108663	0.0559	0.0226589	0.0544	0.0427756	0.0642		0.0604766	0.0467	0.00959026	0.0143	0.0209858	0.004595	0.0308524	0.00461
	0.000218732	0.0473	0.269761	0.0566	0.254735	0.0516	0.0515315	0.0696		0.0134128	0.0405	0.0905157	0.0138	0.0161385	0.00471	0.00484428	0.00445
	0.00820222	0.0461	0.0467567	0.05165	0.0493635	0.055	0.0804803	0.064		0.00184222	0.0416	0.102345	0.01485	0.0126348	0.00457	0.0393831	0.00466
	0.141208	0.0474	0.0409469	0.05485	0.196579	0.0533	0.00505239	0.0643		0.08156	0.04545	0.0524523	0.0148	0.0118416	0.00481	0.000821884	0.0046
	0.000578957	0.0494	0.0276878	0.05625	0.0379626	0.0513	0.33828	0.0667		0.0431893	0.0435	0.00232929	0.0143	0.00276771	0.0047	0.105272	0.00456
	0.206061	0.0473	0.287193	0.0554	0.00827438	0.0532	0.171867	0.0656		0.00391817	0.03935	0.0126845	0.0144	0.00524952	0.00468	0.0353513	0.00459
	0.00545135	0.0469	0.0649859	0.05525	0.425526	0.0536	1.88674e-13	0.0656		0.0151259	0.043	0.158074	0.0143	0.000322988	0.00466	0.000452844	0.00446
	0.515708	0.0463	0.0288468	0.0534	0.0240545	0.0543	0.0551321	0.0641		0.0826664	0.0434	0.0206592	0.0143	0.0133916	0.004715	0.022031	0.004665
	0.046414	0.0473	0.0333854	0.0534	0.0495617	0.0536	0.115766	0.0652		0.0446844	0.0418	0.028836	0.01365	0.114057	0.004735	0.0498857	0.004685
	0.120287	0.0434	0.104252	0.0536	0.161343	0.0513	0.0189878	0.0627		0.0083069	0.038	0.0170353	0.0149	0.00225944	0.0047	0.00738923	0.004425
	0.0637885	0.0469	0.272345	0.0521	0.0973261	0.0534	0.0478083	0.0662		0.00745746	0.04315	0.0307049	0.015	0.0055188	0.004675	0.0372229	0.004695
	0.0538869	0.0483	0.0728141	0.05395	0.145443	0.0516	0.297994	0.067		0.0317724	0.0407	0.0214247	0.0149	0.00112998	0.00469	0.00967318	0.004475
	0.0672438	0.0494	0.0377777	0.0526	0.0987439	0.0513	0.00302479	0.0613		0.0145964	0.0425	0.0330739	0.0143	0.00332408	0.00477	0.0431184	0.00449
	0.0787557	0.0484	0.0165872	0.05275	0.147696	0.0524	0.0381228	0.0635		0.0159251	0.03855	0.0209263	0.01415	0.102111	0.00468	0.00749586	0.00465
	0.145663	0.0463	0.136467	0.0549	0.0176036	0.0534	0.0606638	0.0637		0.0360024	0.04215	0.00405296	0.0149	0.00392328	0.00462	0.0398427	0.00449
	0.000481765	0.0472	0.00318173	0.0527	0.0028381	0.0538	0.133526	0.0616		0.0110379	0.04165	0.0121747	0.0141	0.0148045	0.004765	0.00766288	0.00461
	0.0129596	0.0471	0.21145	0.05145	0.138649	0.056	0.369619	0.0665		0.00103146	0.04115	0.00434761	0.0139	0.00386599	0.004615	0.0250518	0.00461
	0.154652	0.0455	0.0246133	0.05675	0.0885524	0.0523	0.0414879	0.0636		0.0256386	0.0398	0.0727185	0.0152	0.0134573	0.0047	0.018043	0.00438
	0.0154693	0.0497	0.13716	0.0524	0.0470532	0.0523	0.206127	0.0679		0.0429008	0.0411	0.0193653	0.01395	0.0104128	0.00471	0.0392318	0.0046
	0.119849	0.0475	0.00539589	0.05805	0.161362	0.0552	0.094004	0.0628		0.0151901	0.0422	0.0458294	0.0148	0.0048641	0.00459	0.0496155	0.00464
	0.0212186	0.0492	0.0398068	0.05425	0.0401681	0.0528	0.0191656	0.0607		0.0340011	0.0435	0.00182462	0.0149	0.00736609	0.00467	0.00269901	0.00461
	0.000692243	0.0481	0.0561983	0.0519	0.081791	0.0528	0.26818	0.0665		0.130845	0.0426	0.017265	0.0149	0.00269465	0.00457	0.00435879	0.00453
	0.0136912	0.0473	0.151235	0.0531	0.0354979	0.0513	0.0407475	0.0637		0.0311584	0.0422	0.0126646	0.0149	0.00467836	0.00467	0.0306695	0.004665
	0.0192356	0.0475	0.0503813	0.05145	0.0436233	0.0518	0.0175097	0.0636		0.210951	0.03695	0.00235212	0.01455	7.56889e-05	0.004655	0.0182656	0.004555
	0.0532058	0.0463	0.217437	0.0571	0.0872195	0.0542	0.00460912	0.0631		0.000289007	0.0449	0.0316434	0.0145	0.0636324	0.004555	0.00577395	0.004815
	0.074227	0.046	0.179861	0.054	0.0424709	0.0502	0.0557747	0.0662		0.0418623	0.0405	0.0220665	0.0144	0.00367828	0.004545	0.0076937	0.00451
	0.0570885	0.0482	0.0784799	0.0558	0.488678	0.0509	0.00300311	0.0672		0.0488755	0.04155	0.00562385	0.0149	0.00377136	0.00465	0.00036176	0.004555
	0.0620826	0.0455	0.0433035	0.05285	0.00729187	0.0528	0.078775	0.0668		0.00939502	0.041	0.0829904	0.0147	0.00287208	0.00458	0.00159362	0.00467
	0.120634	0.0474	0.141378	0.05465	0.0191832	0.0522	0.0730012	0.0652		0.409172	0.04405	0.000215636	0.0143	0.00362555	0.00481	0.0142171	0.00466
	0.0868208	0.0477	0.021848	0.0544	0.135199	0.0511	0.0497909	0.0637		0.177315	0.0405	0.0683782	0.014	0.00213687	0.00466	0.00891948	0.00459
	0.570197	0.0491	0.0572161	0.0578	3.68402e-05	0.054	0.0250285	0.0656		0.00782002	0.0411	0.0449914	0.0136	0.0168275	0.00466	0.0043693	0.00462
	0.0465889	0.0499	0.0273444	0.0529	0.0983545	0.0536	0.140733	0.0672		0.0397235	0.0436	0.00896628	0.0148	0.137479	0.004545	0.0105283	0.00441
	0.258606	0.0478	0.0252957	0.0539	0.091916	0.0536	0.000398021	0.0631		0.00231254	0.04015	0.0751624	0.0146	0.00147339	0.00466	0.00314981	0.00455
	0.0668265	0.0473	0.105698	0.05385	0.0812224	0.0549	0.053726	0.0631		0.000362289	0.0432	0.0590944	0.0146	0.00358103	0.0046	0.0238562	0.004585
	0.18466	0.0477	0.209011	0.05315	0.00116508	0.0543	0.00305255	0.0625		0.112059	0.0429	0.00105386	0.0155	0.00387306	0.004685	0.0429514	0.004615
	0.230639	0.0464	0.0147961	0.0517	0.124018	0.0517	0.0826754	0.067		0.173865	0.0438	0.0469867	0.0139	0.00482874	0.00481	0.0111444	0.00458
	0.498581	0.0464	0.215312	0.054	0.0444848	0.0509	0.0672321	0.0633		0.0958983	0.04095	0.00231071	0.01425	0.00362916	0.004715	0.026101	0.00449
	5.51458e-05	0.0477	0.0937086	0.0559	0.103511	0.054	0.0465489	0.0629		0.0101554	0.0422	0.106505	0.01445	0.0159609	0.0046	0.013388	0.004495
	0.245733	0.0471	0.0512936	0.05485	0.011659	0.0522	0.164397	0.0654		0.00672131	0.0411	0.0657271	0.0145	0.0260343	0.00455	0.0140458	0.00438
	0.0173584	0.0493	0.0347416	0.05245	0.284221	0.0525	0.105509	0.0626		0.0221316	0.0429	0.003391	0.0149	0.006233	0.00457	0.0863101	0.00467
	0.118224	0.0476	0.109622	0.0527	0.167247	0.0539	0.048582	0.0638		3.73822e-13	0.0405	0.0176124	0.0144	0.00451423	0.00454	0.133513	0.00455
	0.0615261	0.0474	0.0116732	0.05295	0.0151382	0.0528	0.0583118	0.0673		0.0131686	0.0431	0.108658	0.01435	0.00197653	0.00463	0.0418553	0.00449
	0.0503085	0.0487	0.00283264	0.0569	4.66844e-08	0.0558	0.0528018	0.0665		0.0198235	0.0413	0.162556	0.0145	0.0068472	0.00466	0.0144347	0.00456
	0.177409	0.0487	0.0646825	0.0566	0.0547341	0.0521	0.00641108	0.0626		0.0216005	0.0435	0.0309808	0.0155	0.02635	0.004645	0.0562307	0.00456
	0.167126	0.0493	0.0133991	0.05345	0.0506092	0.0542	0.0337516	0.0634		0.0173225	0.0431	0.0224918	0.0149	0.0404421	0.00459	0.0224793	0.004665
	0.210361	0.0527	0.0125224	0.0518	0.0603399	0.0564	0.0762308	0.065		0.022169	0.04005	0.00296132	0.0149	0.0319007	0.00462	0.00712948	0.004395
	0.0764903	0.0485	0.157582	0.0534	0.0163673	0.0516	0.0899552	0.0655		0.0209614	0.04155	0.00359536	0.0143	0.0195802	0.004535	0.0495449	0.00458
	0.106942	0.0486	0.142499	0.0549	0.0565311	0.0567	0.000446197	0.0696		0.69557	0.04045	0.0402537	0.014	0.00609577	0.004775	0.013737	0.004585
	0.0243886	0.0458	0.0259817	0.0554	0.0481186	0.0494	0.00351538	0.0638		0.00764625	0.04095	0.0190951	0.014	0.00578102	0.00462	0.00787359	0.004675
	0.160908	0.0492	0.329427	0.0529	0.0416061	0.0532	0.026048	0.0625		0.611543	0.0407	0.0282986	0.01485	4.05489e-05	0.004755	0.0342731	0.00456
	0.0358531	0.0463	0.0208195	0.0536	0.0881312	0.0505	0.0248619	0.0631		0.00678775	0.0404	0.0178372	0.0142	0.0076355	0.0046	0.0655185	0.00449
	0.107993	0.047	0.03862	0.053	0.0932886	0.0511	0.156321	0.0634		0.0884802	0.0426	0.0115604	0.0144	0.0121208	0.004745	0.00287459	0.00458
	0.0251941	0.0463	0.110608	0.05715	0.0225697	0.0528	0.0397205	0.0656		0.0603307	0.04045	0.00011262	0.0145	0.0047659	0.00458	0.0670534	0.00445
	0.00115957	0.0455	0.0113449	0.0517	0.0115135	0.0519	0.124755	0.0628		0.00240971	0.0449	0.0341109	0.0153	0.00336044	0.0047	0.165361	0.00449
	0.0994972	0.0455	0.0429508	0.0527	0.0698757	0.0528	0.0128746	0.0665		0.0154722	0.04085	0.1026	0.0149	0.000317284	0.00473	0.0780758	0.00464
	0.0108471	0.0477	0.0716441	0.05425	0.0645384	0.053	0.0993121	0.0672		0.0317189	0.0438	0.00891626	0.01415	0.00338768	0.0046	0.0145461	0.00443
	0.0853853	0.0468	0.0222547	0.0551	0.164479	0.0517	0.188703	0.0652		0.0361274	0.0422	0.0396757	0.0138	0.00273376	0.00472	0.000231816	0.00464
	0.145626	0.0483	0.00168936	0.0536	0.0707282	0.0523	0.0762318	0.0628		0.0799007	0.0431	0.0136757	0.0153	0.00262815	0.00453	0.0279579	0.00436
	0.025318	0.0481	0.000456329	0.0556	0.171808	0.0512	0.0096601	0.064		0.0433411	0.0411	0.0204619	0.0155	0.142743	0.004755	0.0511897	0.004745
	0.44857	0.0482	0.157151	0.05215	0.0402663	0.0506	0.029008	0.0656		0.00862468	0.04215	0.00388372	0.01415	0.00322052	0.00466	0.046105	0.0047
	0.301146	0.0466	0.101889	0.0556	3.69498e-05	0.0535	0.105711	0.0625		0.0101702	0.0437	0.0761288	0.0148	0.00350711	0.0046	0.0625826	0.004605
	0.000350115	0.0462	0.0329616	0.05345	0.0236817	0.0528	0.119886	0.065		0.0501224	0.0431	0.031253	0.0136	0.00452794	0.0047	0.22324	0.004455
	0.00130654	0.0484	0.0547609	0.0559	0.000203275	0.055	0.0435511	0.065		0.107688	0.0432	0.00204875	0.0143	0.00372527	0.00466	0.0509149	0.00455
	0.00389108	0.0486	0.0315432	0.0529	0.0438816	0.0518	0.0444811	0.0679		0.0171035	0.0402	0.0082925	0.0142	0.0576149	0.004685	0.00879469	0.004545
	0.0363017	0.0463	0.00413068	0.0559	0.00776578	0.053	0.0187408	0.0692		0.031715	0.042	0.0125918	0.0145	0.00192974	0.00454	0.0557021	0.00445
	0.0140297	0.0482	0.0167027	0.0526	0.164524	0.0527	0.192718	0.0669		0.0150855	0.04035	0.00582718	0.014	0.00498341	0.004545	0.0044748	0.00448
	0.000762213	0.0474	0.188172	0.0597	0.139356	0.0524	0.0115885	0.0668		0.181241	0.04265	0.00279622	0.0139	0.0056893	0.004695	0.0336063	0.004475
	0.192608	0.048	6.96076e-05	0.0544	0.065192	0.0507	0.0100536	0.0638		0.324639	0.0411	0.390856	0.0155	0.00389599	0.00479	0.0209357	0.00487
	0.144472	0.0471	0.0935661	0.053	0.0104573	0.054	0.0130104	0.0633		0.197365	0.0415	0.0154569	0.0146	0.119351	0.00473	0.0560059	0.00456
	0.0556349	0.0482	0.0370491	0.053	0.176777	0.0516	0.00309174	0.0672		0.00387906	0.04385	0.00437745	0.01435	0.00188866	0.004595	0.11118	0.004575
	0.405934	0.0459	0.133343	0.0549	0.0617063	0.0523	0.00498992	0.0631		0.0341169	0.0407	0.0653871	0.0148	0.00374689	0.00469	0.0988054	0.00454
	0.0149211	0.0486	0.0943075	0.0538	0.00938501	0.0521	0.0370738	0.0641		0.000114182	0.0421	0.0451501	0.0151	0.00621131	0.004505	0.0343465	0.004355
	0.118544	0.046	0.035315	0.0544	0.0886201	0.0564	0.080491	0.0616		0.00837643	0.0418	0.00255691	0.0139	0.00458494	0.004675	0.0348965	0.004495
	0.0373214	0.0484	0.105193	0.05295	1.82189e-06	0.0523	0.0023209	0.0643		0.0831246	0.0429	0.0479398	0.0152	0.0153937	0.004715	0.0283205	0.00459
	0.00156472	0.0463	0.0547537	0.0556	0.0523059	0.054	0.0441166	0.0668		0.130497	0.0397	0.007327	0.0146	6.26099e-05	0.00478	0.051373	0.00457
	0.00700075	0.0453	0.0663367	0.0547	0.25401	0.0524	0.195277	0.0637		0.0362244	0.0431	0.0190145	0.015	0.00508114	0.0046	0.0388181	0.00473
	8.68962e-07	0.0474	0.0317251	0.0522	0.0132098	0.0536	0.284231	0.0672		0.140804	0.0404	0.0119264	0.0144	0.00492801	0.00467	0.0220952	0.00445
	0.0770908	0.0473	0.0395855	0.0527	3.07169e-12	0.0519	0.0280096	0.0677		0.00488331	0.0405	0.058341	0.0144	0.00217964	0.004695	0.107526	0.004565
	0.180418	0.0455	0.0326307	0.053	0.131825	0.0519	0.0824241	0.068		0.000228315	0.04125	0.0145143	0.0143	0.00297541	0.00458	0.000473171	0.0043
	0.083505	0.0466	0.0231567	0.05355	0.0899314	0.0527	0.0173142	0.0636		0.00129973	0.043	0.16654	0.01355	0.00341011	0.00467	0.0473035	0.004545
	0.0036044	0.0497	0.0242887	0.0519	0.0508508	0.0523	0.442667	0.065		0.00147144	0.04215	0.0710624	0.01465	0.00202137	0.004655	0.00375656	0.004415
	0.178571	0.0439	0.039066	0.0579	0.0276623	0.0532	0.000473971	0.065		1.4771e-08	0.044	0.00855451	0.0151	0.0115003	0.00472	0.00590119	0.00449
	4.49559e-13	0.0481	0.0935138	0.051	0.0565724	0.0567	0.0442841	0.0656		0.110913	0.0397	0.00371713	0.0143	0.0176121	0.00464	0.0138248	0.00448
	0.0804312	0.0453	0.0874776	0.0506	0.00892641	0.0541	0.101586	0.0662		0.33712	0.04345	0.0385071	0.015	0.00426001	0.00481	0.0463995	0.004405
	0.0167665	0.0492	0.0424821	0.052	0.224796	0.0532	0.0704538	0.0628		0.14423	0.0411	0.00928046	0.0147	0.00438219	0.004595	0.00438201	0.00471
	0.000610051	0.0483	0.00148258	0.054	0.860733	0.0522	0.148862	0.0654		0.0702241	0.04115	0.039008	0.0142	0.00387485	0.00462	0.00534537	0.00451
	0.0563374	0.0483	0.0396498	0.05175	0.00522487	0.0512	0.0503103	0.0669		0.0299737	0.0404	0.0199124	0.0148	0.00377328	0.0046	0.00977007	0.004525
	0.0954814	0.0492	0.0231047	0.0529	0.331373	0.0509	0.0593443	0.062		0.108857	0.0432	0.00307145	0.01565	0.0031441	0.00466	0.00704217	0.004565
	0.00713135	0.0474	0.0506223	0.0535	0.0185076	0.0502	0.283535	0.0638		0.115991	0.03855	0.0793135	0.0146	6.80979e-05	0.00455	0.00778175	0.00465
	0.0224826	0.0486	0.0111751	0.0578	0.190745	0.0517	0.00949534	0.0675		0.0566766	0.04545	0.0648993	0.01435	0.00402549	0.00475	0.00322222	0.00453
	0.189689	0.0463	0.393386	0.05485	0.0189445	0.0536	0.0554967	0.0614		0.0461432	0.0429	0.0321442	0.0155	0.00383755	0.00466	0.00273283	0.004445
	0.0913825	0.0477	0.104307	0.0534	0.0163441	0.0564	0.052907	0.0616		0.142982	0.04315	0.0317751	0.0144	0.00242573	0.00457	0.00315069	0.004835
	0.171034	0.0477	0.0813908	0.05875	0.0364742	0.0537	0.00526277	0.0662		0.041105	0.0429	0.00283867	0.0155	0.00445455	0.00472	0.00406134	0.00459
	0.00158811	0.0455	0.04228	0.05475	0.222948	0.0524	0.111933	0.0674		0.0634096	0.04215	0.063693	0.0149	0.00551772	0.00477	0.0108763	0.00452
	0.217571	0.045	0.015191	0.0574	0.103656	0.0524	0.0139877	0.064		0.0813549	0.0378	0.075469	0.0143	0.0095328	0.00462	0.00214338	0.00466
	0.053835	0.0474	0.105703	0.0556	0.114589	0.0519	0.0997779	0.0686		0.000670615	0.0432	0.00920356	0.0136	0.187283	0.004665	0.00333141	0.004665
	0.00754114	0.0481	0.144563	0.0522	0.0198508	0.0518	0.0746536	0.0665		0.0266148	0.041	0.0662468	0.0143	0.10748	0.004725	0.011128	0.0046
	0.000268955	0.0464	0.0380272	0.05525	6.86907e-05	0.0507	0.11909	0.0633		0.275729	0.0431	0.000669119	0.0148	0.00402397	0.00452	0.000198111	0.00461
	0.17856	0.0474	0.0291425	0.0556	0.00458828	0.0562	0.0930312	0.0663		0.143308	0.0403	0.135342	0.01425	0.096534	0.00463	0.0424901	0.00456
	0.507211	0.0464	2.5814e-08	0.0529	0.00899918	0.0528	0.585554	0.0655		1.49812e-12	0.04255	0.055899	0.0149	0.376786	0.004545	0.0107385	0.004565
	0.0313948	0.0483	0.0512967	0.05155	0.0549274	0.0512	0.0877386	0.0656		0.234491	0.0429	0.0520696	0.0148	0.00441433	0.00458	0.0146535	0.00448
	0.0235907	0.0487	0.0577681	0.0554	0.0844266	0.0525	0.218293	0.0654		0.745001	0.044	0.0127562	0.015	0.0234102	0.004525	0.00283061	0.00456
	0.132392	0.0477	0.000480335	0.0536	0.136558	0.0522	0.167373	0.0629		0.0695793	0.0437	0.0329582	0.0148	0.0105606	0.00453	0.00489337	0.00455
	0.0197244	0.0471	0.00157633	0.0536	0.0804418	0.0528	0.00136658	0.0667		0.228448	0.0408	0.0221388	0.0145	0.00250698	0.00456	0.00205818	0.00455
	0.0597297	0.0494	0.00436125	0.05295	0.170991	0.0523	0.0989164	0.0662		0.10852	0.0432	0.00299759	0.01475	2.96284e-12	0.00456	0.00653936	0.004575
	0.00978477	0.0477	0.00914792	0.0593	0.0622525	0.0522	0.0742002	0.0628		0.172244	0.0411	0.037984	0.0148	0.0574668	0.00469	0.0379222	0.00456
	0.00507309	0.0492	0.00870375	0.05405	0.0102421	0.0517	0.129508	0.0642		0.0340277	0.04185	0.0208436	0.0145	0.00584684	0.00476	0.00036475	0.00459
	0.0906945	0.0459	0.00433082	0.05375	0.158047	0.0533	0.0243723	0.0643		0.0132868	0.0422	0.0130803	0.0139	0.0188232	0.004635	0.0024726	0.00462
	0.0162282	0.0486	0.399338	0.0549	0.113046	0.053	0.0467492	0.0643		0.0085129	0.0431	0.00785943	0.0146	0.0450444	0.00483	0.00363965	0.00457
	0.0939847	0.0489	0.405241	0.0554	0.0416978	0.0536	0.0722903	0.0659		0.121834	0.0431	0.0203332	0.0143	0.00631277	0.00477	0.0148856	0.00467
	0.04687	0.0481	0.0330319	0.0529	0.0152329	0.054	0.0986842	0.0626		0.167575	0.0433	0.0763699	0.015	0.00689977	0.00468	0.00401148	0.004505
	0.000590881	0.0471	0.0540076	0.0529	0.121509	0.0507	0.0123753	0.0638		0.0880863	0.0447	0.0377127	0.0143	0.00715522	0.00457	0.00338143	0.00462
	0.240801	0.0482	0.03883	0.0551	0.000135891	0.0524	0.0676132	0.067		0.193327	0.04365	0.0522472	0.0143	6.86617e-05	0.004725	0.0395608	0.00462
	0.0888239	0.0473	0.00485609	0.0537	0.00810496	0.0555	0.319234	0.0621		0.26604	0.0415	0.062171	0.0147	0.00296969	0.00482	0.00120899	0.00448
	0.0372551	0.0492	0.0452747	0.0541	0.160537	0.0513	0.0192717	0.0667		0.00428162	0.0421	0.0211134	0.0142	0.00628552	0.004725	0.00187542	0.00455
	0.231219	0.047	0.033613	0.0547	0.115657	0.0549	0.131144	0.0625		0.00326555	0.0432	0.0354748	0.01445	0.00284323	0.0047	0.0046339	0.00449
	0.0258387	0.0473	0.11221	0.05295	0.00465559	0.054	0.000216613	0.0665		0.305214	0.042	0.0446978	0.0135	0.00437143	0.004675	0.00331889	0.00447
	0.147455	0.0474	0.00312537	0.05465	0.225057	0.0513	0.165677	0.0656		0.175139	0.04265	0.00498317	0.0143	0.0929388	0.00464	0.000256439	0.00455
	0.000203335	0.0491	0.0788184	0.0536	0.154827	0.0501	0.00748899	0.0635		0.070307	0.0396	0.0450685	0.0138	0.000354068	0.004785	0.0113766	0.00456
	0.0303727	0.0484	0.0279553	0.0522	0.207078	0.0502	0.01665	0.0643		0.00528821	0.0407	0.00456877	0.0141	0.00439146	0.004565	0.00878662	0.00459
	0.0487253	0.0481	0.00529744	0.054	0.127029	0.0534	0.0511716	0.0636		0.0763819	0.04385	0.0135125	0.01465	0.245351	0.004755	0.00430643	0.004605
	0.0274385	0.0476	0.0207165	0.0557	0.0048311	0.0513	0.0110777	0.0659		0.124042	0.04255	0.0992037	0.0149	0.00344678	0.00481	0.000430431	0.00464
	0.06786	0.0476	0.000211421	0.0506	0.00130266	0.0496	0.00943069	0.0638		0.00506342	0.0403	0.00767023	0.01445	0.430724	0.00461	0.00255938	0.00449
	0.0867198	0.0468	0.11316	0.05265	0.0797217	0.0516	0.020611	0.0663		0.0291224	0.0407	0.00337782	0.0149	0.0289335	0.004685	0.00308373	0.00456
	0.138015	0.0468	0.0284232	0.0538	0.181005	0.054	0.00142789	0.064		0.0258304	0.0402	0.105178	0.0153	0.00663128	0.00461	0.000303638	0.00461
	0.11806	0.0486	0.00365833	0.0531	0.0542565	0.0552	0.0384387	0.064		0.120341	0.0411	0.00655514	0.015	0.00205636	0.00468	0.0125426	0.004525
	0.061071	0.0494	0.064089	0.0555	0.0375267	0.053	0.259388	0.064		0.0370457	0.044	0.0834946	0.0146	0.00399542	0.00456	0.00426225	0.0044
	0.077633	0.0469	0.128312	0.0536	0.0984772	0.0519	0.119755	0.0663		0.0730991	0.0429	0.00621225	0.0148	0.0432029	0.00471	0.00503158	0.00462
	0.144385	0.0471	0.17684	0.0555	0.0314387	0.0517	0.00495879	0.0628		0.172455	0.0422	0.00799365	0.01365	0.0101061	0.00449	0.00606597	0.0046
	0.3994	0.0482	0.0016751	0.05245	0.0724599	0.053	0.284387	0.0621		0.129685	0.0436	0.0316975	0.015	0.00394878	0.0047	0.00238098	0.00459
	0.063903	0.0491	0.182095	0.0527	0.0607024	0.0524	0.0256599	0.0634		0.00942201	0.0426	0.00201702	0.0148	0.0204816	0.004575	0.0953382	0.00438
	0.0643542	0.0459	0.0428465	0.0526	0.124093	0.0528	0.0855515	0.0631		0.302421	0.0437	0.0378806	0.0145	0.00559088	0.004595	0.00720735	0.004505
	0.0746414	0.0487	0.0242764	0.053	0.0567126	0.0524	0.101632	0.0656		0.00477468	0.0403	0.0205185	0.0138	0.00588994	0.00462	0.00829396	0.004595
	0.0510733	0.0462	0.083955	0.0536	0.0667486	0.0532	0.0901506	0.0672		0.0129274	0.0436	0.00223439	0.0148	0.00385968	0.00457	0.00108943	0.004635
	0.0804073	0.0474	0.0887422	0.05455	0.0998557	0.0527	0.133252	0.0625		0.0792101	0.0431	0.00347664	0.0143	0.00132822	0.004685	0.00537386	0.00445
	0.07227	0.049	0.105532	0.0544	0.0181034	0.0518	0.0471701	0.063		0.0169292	0.0422	0.200429	0.0147	0.0563823	0.00462	0.0467269	0.00464
	0.498307	0.0471	0.0659324	0.0572	0.0985092	0.0538	0.0492658	0.0628		0.021215	0.04255	0.0482638	0.0138	0.0017118	0.0047	0.0189354	0.00455
	0.248656	0.0481	0.153332	0.0539	0.136137	0.0536	0.00751565	0.0656		0.00939194	0.0437	0.0023322	0.0154	0.00195166	0.00462	0.00415383	0.00462
	0.111572	0.0489	0.266126	0.057	0.0359976	0.051	0.0377194	0.0662		0.0014218	0.0419	0.0251012	0.0149	0.00794847	0.00457	0.0056482	0.00461
	0.17049	0.048	0.0101099	0.0548	0.0418789	0.0496	0.147412	0.0642		0.117547	0.0416	0.00246401	0.0143	0.00709134	0.004545	0.00159968	0.00445
	0.260865	0.0486	0.137941	0.0539	0.0457746	0.0541	0.394445	0.0677		0.0332031	0.04355	0.00241277	0.0144	0.0512758	0.00466	4.40047e-05	0.00454
	0.0890974	0.046	0.090186	0.0568	0.00680713	0.053	0.011228	0.0652		0.0210537	0.0407	0.113881	0.0145	0.000723134	0.0047	0.0263707	0.0044
	0.0172573	0.0487	0.042707	0.05345	0.0555607	0.0534	0.0477529	0.062		0.0362513	0.0439	0.0769407	0.0153	0.00176479	0.004625	0.00837607	0.00464
	0.242146	0.0491	0.00953747	0.0579	0.00244066	0.0538	0.00276422	0.0652		0.0393545	0.04025	0.0066095	0.0141	0.00024276	0.00475	0.152333	0.00454
	0.198531	0.0477	0.121459	0.0555	0.0126352	0.0508	9.02564e-05	0.07		0.080191	0.04025	0.00771404	0.0143	0.00362515	0.00473	0.0106221	0.00437
	0.0460779	0.0485	0.109728	0.0564	0.0968343	0.0534	0.231451	0.0637		0.312482	0.0446	0.00896937	0.01415	0.00819637	0.00473	0.00351654	0.00451
	0.198111	0.0471	0.0734879	0.0548	0.0234435	0.0524	0.123084	0.0642		0.161314	0.0432	0.015967	0.0142	0.0148564	0.004735	0.00187274	0.00437
	0.139993	0.0494	0.122126	0.0557	0.147568	0.0528	0.02827	0.0667		0.0380131	0.0461	0.00349245	0.0144	0.000431218	0.004685	0.00962328	0.00449
	0.34084	0.0485	0.00960915	0.0556	0.197492	0.0509	0.303855	0.0633		0.133082	0.0431	0.0114862	0.0149	0.00371545	0.00466	0.00254544	0.00459
	0.000968204	0.05	0.0895198	0.0508	0.261601	0.0535	0.000188007	0.0652		0.0142023	0.0405	0.00446198	0.0141	0.00280053	0.00463	0.0488664	0.00464
	0.13848	0.0459	0.0320461	0.0528	0.293525	0.0524	0.0641481	0.0665		0.0553676	0.03975	0.0456629	0.0148	0.00727677	0.00468	0.0187299	0.00447
	0.324829	0.0471	0.000234569	0.0561	0.0480196	0.0528	0.0017715	0.0677		0.0390707	0.04255	0.0116861	0.0149	0.0101397	0.0047	0.0375628	0.00455
	0.12702	0.0474	0.00378496	0.05575	0.0045614	0.054	0.0709733	0.0668		0.135754	0.04655	0.0643724	0.01365	0.00464889	0.00466	0.0667889	0.00472
	0.191156	0.0476	0.0711627	0.0551	0.0467197	0.0538	0.000159994	0.0673		0.0174187	0.04195	0.00632077	0.01445	0.00319324	0.00458	0.0053524	0.004405
	0.446064	0.0466	0.0373743	0.0549	0.127752	0.0534	0.121647	0.0669		0.0972803	0.0406	0.0144087	0.0142	0.0196682	0.0047	0.00685252	0.00438
	0.47522	0.0487	0.129362	0.0548	0.0458799	0.054	0.0205854	0.065		0.0128941	0.0396	0.0866569	0.0153	0.00345164	0.00458	0.084092	0.004495
	0.0027946	0.0504	1.23149e-08	0.0551	0.0807407	0.0518	0.262743	0.0621		0.127529	0.0431	0.00378877	0.0148	0.00628286	0.00456	0.0154233	0.004675
	0.0180282	0.0444	0.00164836	0.051	0.00666236	0.0516	0.0629877	0.0677		0.1717	0.0438	0.0313689	0.0143	0.00597284	0.00471	0.00804583	0.0046
	0.0096408	0.0456	0.0966286	0.0557	0.0369912	0.0537	0.0214649	0.0654		0.0107341	0.0422	0.00619607	0.014	0.00339352	0.00462	0.00780061	0.00449
	0.285391	0.0453	0.0403036	0.054	0.0302485	0.0525	0.190463	0.0643		0.0456103	0.04255	0.0115018	0.0141	0.00570942	0.004705	0.00360115	0.00459
	0.504715	0.0486	0.0444685	0.0544	0.142285	0.0509	0.0384318	0.0654		0.0904097	0.0405	0.0419343	0.0152	0.00950184	0.00458	0.0115615	0.00456
	0.000195597	0.0458	0.715309	0.05385	0.000290626	0.0525	0.0699537	0.0638		0.0161178	0.03955	0.05826	0.0143	0.000295012	0.00454	0.00245443	0.00447
	0.0393915	0.0474	0.263391	0.0549	0.0880528	0.0535	0.0485864	0.0617		0.286026	0.0431	0.0639357	0.0145	0.0809089	0.00462	0.00592871	0.00475
	0.089664	0.0472	0.0437147	0.0533	0.0823687	0.0511	0.0621341	0.0625		0.00257505	0.0405	0.0115719	0.0144	0.00111371	0.00476	0.0114456	0.00457
	0.0210098	0.0464	0.00261042	0.0512	0.125472	0.0528	0.0112612	0.0621		0.00343584	0.03955	0.0148127	0.01445	0.00192431	0.00472	5.22504e-05	0.00455
	0.0163164	0.0469	0.00643082	0.0549	0.00175495	0.0523	0.0107637	0.0676		0.106296	0.0418	0.175869	0.0145	0.000455596	0.004495	0.00259898	0.00448
	0.196558	0.0471	0.0371935	0.0526	0.00452423	0.0565	0.162386	0.0641		0.13204	0.0429	0.00634732	0.0143	0.0160835	0.00466	0.000224066	0.00451
	0.0107639	0.0463	0.0227965	0.0575	0.0560391	0.0522	0.00480472	0.0621		0.209358	0.0425	0.172418	0.0141	0.00516938	0.00465	0.0236754	0.00455
	0.0874472	0.0476	0.112884	0.05305	0.137519	0.0513	0.301506	0.0697		0.00293074	0.0437	0.00168006	0.0149	0.00132478	0.00461	0.0347083	0.00459
	0.232079	0.0497	0.0309352	0.05265	0.137365	0.0541	0.0389809	0.0657		0.0728573	0.0436	0.00514683	0.013	0.0944808	0.00474	0.00326255	0.004585
	0.0270073	0.0453	0.000183946	0.05605	0.0250301	0.0524	0.000213982	0.0626		0.0721969	0.0422	0.128184	0.01435	0.00506903	0.00464	0.00346259	0.00458
	0.0221131	0.0453	0.00324754	0.0522	0.190258	0.0523	0.521291	0.0636		0.286285	0.04015	0.0153288	0.0146	6.70398e-05	0.00485	0.00379987	0.00462
	0.0862458	0.048	0.00770328	0.0541	0.134317	0.0533	0.0166161	0.0636		0.030179	0.04325	0.0564498	0.0148	0.00170141	0.00456	0.00446767	0.004515
	0.0218297	0.0464	0.071151	0.0544	0.0098412	0.0516	0.111566	0.0636		0.0483113	0.0435	0.00677286	0.0139	0.0864529	0.00464	0.000453213	0.00455
	0.0053042	0.0459	0.153129	0.0547	0.0248711	0.0532	0.0300688	0.0643		0.087027	0.0416	9.98667e-13	0.0139	0.00304419	0.00473	0.00301791	0.00454
	0.195671	0.0484	0.0131638	0.0556	0.0157469	0.0513	0.0978367	0.067		0.332203	0.0421	0.050195	0.01465	0.0034014	0.00465	0.00662092	0.00449
	0.0544707	0.0471	0.0213357	0.0534	0.0570526	0.0524	0.12052	0.064		0.00480493	0.0424	0.0462847	0.0147	0.00403552	0.00466	0.00151575	0.00468
	0.0562075	0.0446	3.57037e-05	0.052	0.186891	0.0516	0.255784	0.0663		0.0127562	0.04055	0.021413	0.01385	0.00223533	0.004725	0.00996286	0.00459
	0.259395	0.0476	0.00754579	0.0534	0.000597358	0.0543	0.123695	0.0633		0.0465843	0.0405	0.00100772	0.0143	0.0437731	0.00465	0.00865004	0.00452
	0.0678257	0.0453	0.0179324	0.05425	0.149737	0.056	0.0281327	0.0652		0.024681	0.0422	0.14541	0.01455	0.00334144	0.004655	0.00397306	0.004435
	0.0166335	0.0475	0.000381007	0.0554	0.0122436	0.0513	0.125351	0.0636		0.012596	0.0422	0.0248552	0.01405	0.00328777	0.00466	0.00342767	0.00461
	0.137022	0.049	0.0480187	0.05185	0.0607919	0.0517	0.035062	0.0638		0.0672216	0.0411	0.0667421	0.015	0.00024862	0.00462	0.000263373	0.00452
	0.512058	0.0476	0.015821	0.0533	0.00536785	0.0524	0.0274454	0.0679		0.00868889	0.04005	0.0067791	0.0148	0.00334752	0.00454	0.00749774	0.00451
	0.0604455	0.0486	0.0132803	0.0566	0.0191041	0.0562	0.060357	0.0642		0.00220523	0.0396	0.0118501	0.0143	0.0105025	0.004605	0.00327889	0.00455
	0.126211	0.0458	0.00413883	0.0572	0.0864195	0.0523	0.265413	0.07		0.0899547	0.04345	0.0260146	0.01385	0.00203591	0.00466	0.0556587	0.00458
	0.0273363	0.0491	0.00712821	0.05265	0.0180795	0.0528	0.0001163	0.0642		0.0335449	0.0413	0.00571503	0.0144	0.00297887	0.00468	0.0798404	0.0046
	0.00358978	0.0469	0.0538813	0.05695	0.147106	0.054	0.0186571	0.0627		0.0454722	0.0433	0.016659	0.0152	0.0985413	0.0047	0.00454969	0.004745
	0.0463479	0.0475	0.127124	0.0539	0.0527227	0.0536	0.183203	0.0662		0.01853	0.042	0.0213883	0.0147	0.00313048	0.004725	0.0314397	0.00466
	0.011784	0.0471	0.103326	0.0561	0.552027	0.0533	0.237733	0.063		0.238801	0.0414	0.00348186	0.0135	0.00513998	0.00468	0.0287585	0.004465
	0.0334219	0.0476	0.0153988	0.0526	0.0111822	0.0524	0.117677	0.0676		0.105741	0.0432	0.0328674	0.0149	0.0235937	0.00461	0.0410105	0.004455
	0.0199675	0.0471	0.540264	0.0556	0.0377544	0.0516	0.0869797	0.0656		0.156829	0.0404	0.00164032	0.0153	0.0156215	0.00471	0.0104359	0.00458
	0.00761319	0.0445	0.109624	0.0539	0.016655	0.051	0.0965908	0.0657		0.0721248	0.0405	0.0638072	0.0138	0.0132658	0.00481	0.0128099	0.00456
	0.0549411	0.0475	0.107956	0.05345	0.0179181	0.053	1.8075e-12	0.0654		0.0743052	0.04145	0.0211174	0.0143	0.00101728	0.00473	0.00424266	0.00464
	0.12485	0.0508	2.37059e-08	0.0546	0.142276	0.0513	0.0407813	0.0677		0.0700344	0.0432	0.00570481	0.014	0.00360138	0.00472	0.00729612	0.00437
	0.03228	0.0468	0.095181	0.0528	0.0841671	0.0525	0.152786	0.0646		0.0203726	0.0439	0.0341794	0.0149	0.0752962	0.00459	0.00281224	0.00454
	0.000274303	0.0484	0.0775232	0.0557	0.0181561	0.0528	0.101146	0.0646		0.0830959	0.04165	0.00626455	0.01465	0.0791461	0.0046	0.00422144	0.00457
	0.0991706	0.0446	0.0226454	0.0548	0.00548181	0.053	0.284027	0.0673		0.0356186	0.0405	0.0796497	0.0147	0.00512116	0.00474	0.0277627	0.00448
	0.00125138	0.0471	1.00006	0.0529	0.146998	0.0527	0.236483	0.067		0.0763816	0.04145	0.00911591	0.0149	0.0108338	0.004675	0.00619727	0.00468
	0.00654732	0.0471	0.393391	0.0528	0.100361	0.0536	0.000170461	0.0659		0.0126633	0.0406	0.0340638	0.015	0.1458	0.00471	0.00463616	0.00469
	0.070898	0.0472	0.00482744	0.0555	0.657853	0.0514	0.0160394	0.0642		0.00476655	0.0438	0.00530892	0.01395	3.94068e-06	0.004575	0.0036131	0.00451
	0.0672	0.0471	0.0258578	0.0589	0.15931	0.0507	0.0625146	0.0665		0.0430752	0.0438	0.00672995	0.0148	0.00439906	0.00454	0.0042876	0.00445
	0.260714	0.0468	0.00720266	0.0529	0.189249	0.0536	0.00300164	0.0637		0.0710212	0.0423	0.0041591	0.01495	0.00468549	0.00479	0.00421515	0.004625
	0.124096	0.0473	0.0805007	0.0539	0.061055	0.0545	0.00564174	0.0658		0.0430815	0.0426	0.00612777	0.0143	0.258861	0.00453	0.00309075	0.00458
	0.0401996	0.0471	0.237627	0.05795	0.13069	0.0541	0.101465	0.0652		0.0471464	0.04355	0.014894	0.0147	0.00411586	0.00472	0.0102288	0.004485
	0.222724	0.0484	0.0620222	0.0535	0.192826	0.053	0.0488769	0.0626		0.00720105	0.0411	0.0030725	0.0143	0.0035088	0.00462	0.00382332	0.0044
	0.153699	0.0471	0.505846	0.0589	0.0420665	0.0516	0.173441	0.0654		0.00871178	0.0436	0.00654164	0.0143	0.00623774	0.004585	0.0037022	0.004495
	0.0290701	0.0485	0.0387905	0.0512	0.163323	0.0539	0.0107228	0.0659		0.0598573	0.0431	0.0373226	0.014	0.00426069	0.00465	0.0041014	0.00463
	0.0725091	0.0468	0.298254	0.0539	0.364157	0.0542	0.042168	0.0636		0.121459	0.0438	0.00960792	0.0141	0.000435961	0.0046	0.0032694	0.004575
	0.410755	0.0447	0.0991725	0.0529	3.65791e-06	0.0494	0.00132688	0.0613		0.0172887	0.0446	0.0200752	0.015	0.000328632	0.00473	0.00956994	0.004605
	0.0481924	0.0476	0.164929	0.0559	0.0180445	0.0561	0.207854	0.0643		0.0746116	0.04395	0.265842	0.0147	0.0029421	0.00466	0.00119775	0.00447
	0.0840131	0.0453	0.0322653	0.0527	0.0993443	0.0542	0.0747374	0.0658		0.0953484	0.0421	0.00359763	0.0149	0.0167633	0.00457	0.00217463	0.00458
	0.257601	0.0474	0.00172686	0.0575	0.168839	0.0535	0.12619	0.063		0.00437173	0.044	0.0106026	0.01445	0.246003	0.00466	0.00456375	0.004625
	0.0163376	0.0469	0.017013	0.0548	0.471545	0.0512	0.0331061	0.067		0.000289751	0.0438	0.00234402	0.015	0.144401	0.004675	0.0127895	0.004745
	0.00665877	0.0458	0.472405	0.0521	0.0683287	0.0508	0.0063178	0.0656		0.0702769	0.0405	0.00324158	0.0141	0.0243524	0.00465	0.0116405	0.004525
	0.110629	0.0472	0.116954	0.0521	0.140586	0.055	0.0637694	0.07		0.0199006	0.0447	0.00749601	0.0147	0.0209742	0.0047	0.00549117	0.00445
	0.141038	0.0484	0.109907	0.0528	0.0118207	0.0536	0.0262167	0.0662		0.0329229	0.0407	0.0464484	0.01525	0.000192285	0.00461	0.00265071	0.00445
	0.267465	0.0477	0.193824	0.0556	0.311018	0.05	0.0361248	0.0628		0.00123861	0.0422	0.00797227	0.0154	0.00402531	0.0046	0.00499078	0.00455
	0.11334	0.0446	0.0338434	0.0536	0.0378002	0.0523	0.0973015	0.0638		0.141369	0.04155	0.00182763	0.0145	0.0282564	0.0046	0.00474454	0.00462
	0.00294198	0.0481	0.144038	0.05835	0.0614534	0.0525	0.0283276	0.0656		0.0729009	0.0429	0.0137643	0.0147	0.0153332	0.00473	0.00582846	0.004425
	0.0212719	0.0492	0.0134674	0.0532	0.0250541	0.053	0.0361466	0.0627		0.000610353	0.0422	0.00450176	0.0153	0.116092	0.00456	0.00736158	0.004385
	0.0154371	0.0477	0.0334848	0.054	0.0401737	0.0519	0.160215	0.0688		0.0438284	0.04045	0.0110613	0.0149	0.00394869	0.0047	0.0273492	0.00451
	0.111684	0.0439	0.0509263	0.0556	0.0655397	0.0513	0.0620623	0.0612		0.0254804	0.0432	0.0405773	0.0137	0.00238353	0.004695	0.00392711	0.00454
	0.125436	0.0472	0.0405881	0.05055	0.22079	0.0512	0.0478432	0.0641		0.107966	0.03935	0.071502	0.0143	0.00631245	0.00466	0.00329583	0.00439
	0.408105	0.0485	0.123649	0.0535	0.104238	0.0536	0.0136408	0.0692		0.043125	0.0433	0.0163057	0.0141	0.0081062	0.00474	0.00821617	0.004545
	0.224909	0.0461	0.0763663	0.0532	0.000442932	0.0524	0.243586	0.0642		0.253955	0.0404	0.0858283	0.0149	0.0266953	0.00462	0.00522529	0.004635
	0.101087	0.0497	0.100375	0.0544	0.00477223	0.0537	0.0504992	0.0656		0.051495	0.0406	0.0894207	0.0147	0.00189039	0.00473	0.00546069	0.004635
	0.000399321	0.0456	0.183642	0.0539	0.0264839	0.0511	0.0102843	0.0634		0.136621	0.04195	0.0062873	0.01385	0.0173293	0.00465	0.00506988	0.00462
	0.227886	0.0492	0.287129	0.0526	0.0168286	0.051	0.0793938	0.0616		0.379634	0.0404	0.0604504	0.0141	0.0116912	0.004785	0.0405765	0.00456
	0.0471395	0.0492	0.000536552	0.0527	0.0807801	0.0522	0.136936	0.067		0.0203351	0.0418	0.00804344	0.0146	0.00391872	0.00464	0.0289166	0.00461
	0.000125011	0.0475	0.0100147	0.0526	0.0237628	0.0517	0.253243	0.0631		0.0730937	0.0433	0.00782008	0.0134	0.00612156	0.0047	0.0151535	0.00455
	0.0243615	0.049	0.0344676	0.0529	0.168917	0.0516	0.181086	0.0636		0.0509399	0.0432	0.0450243	0.0142	0.163161	0.00466	0.00935427	0.00462
	0.00676325	0.0482	0.317179	0.0527	0.000471379	0.0494	0.078391	0.0627		1.53267	0.0431	0.0232137	0.0145	0.00697528	0.00464	0.000987939	0.00443
	0.3193	0.049	7.65006e-07	0.0538	0.0490741	0.0543	0.101846	0.0677		0.487191	0.04335	0.0743266	0.0143	0.0033354	0.00465	0.000247543	0.00458
	0.201087	0.0453	0.00888896	0.0574	0.0347652	0.0524	0.0919602	0.0613		0.0135414	0.042	0.0266691	0.0143	0.0035755	0.00466	0.00440877	0.0045
	0.00563015	0.0469	0.0745468	0.05875	0.0256524	0.0525	0.0621027	0.0642		0.00568884	0.0431	0.0101761	0.0141	0.00157316	0.00469	0.011682	0.00437
	0.112712	0.0489	0.000444554	0.0539	0.0640805	0.0511	0.227749	0.0637		0.0847555	0.0415	0.0335001	0.0138	0.00255755	0.00474	0.000572773	0.00457
	0.000227126	0.0477	0.0181344	0.05305	0.0906713	0.0524	0.104617	0.0654		0.0436918	0.0429	0.0276885	0.0139	0.00354505	0.00454	0.0612252	0.00459
	0.0203165	0.0438	0.375777	0.0549	0.0559213	0.0536	0.581839	0.0662		0.144624	0.0431	0.0835068	0.0143	0.0115231	0.00468	0.013103	0.00457
	0.00762535	0.0453	0.117173	0.0558	0.180066	0.0521	0.116539	0.0638		0.0606567	0.0417	0.116244	0.01555	0.0039146	0.00455	0.010631	0.00454
	0.0552824	0.0484	0.106208	0.0547	0.187836	0.0534	0.0678834	0.065		0.0204599	0.0431	0.0163806	0.0135	0.00186527	0.00471	7.78918e-05	0.0045
	0.00951564	0.0458	0.0161953	0.0594	0.0281636	0.0545	0.868279	0.0656		0.0258645	0.0422	0.0159531	0.014	0.00599132	0.00457	0.00672573	0.004505
	0.000243042	0.0471	0.00871377	0.0558	0.200746	0.0511	0.0746888	0.0698		0.0842352	0.0417	0.0167024	0.01495	0.00379932	0.00474	0.0160659	0.00461
	0.125556	0.0443	0.000708972	0.0544	0.185019	0.0523	0.0635739	0.0635		0.0208055	0.0432	0.090599	0.0141	0.00250656	0.004785	0.000115742	0.00454
	0.283208	0.0481	0.0986842	0.0548	0.0103024	0.0555	0.103959	0.0636		0.00140264	0.04135	0.0256682	0.0142	0.00375907	0.00469	0.00422574	0.004535
	0.0652526	0.0499	0.0302049	0.0554	0.461687	0.0538	0.135757	0.0607		0.00724859	0.0428	0.00328199	0.01475	0.00624657	0.004715	0.000350692	0.004675
	0.000250387	0.0477	0.0261905	0.0549	0.0966505	0.0535	0.0137502	0.0665		0.000939137	0.0427	3.94742e-05	0.0155	0.00201444	0.00453	1.69487e-08	0.00461
	0.0454996	0.0437	0.00737897	0.05245	0.0990833	0.0534	0.513398	0.0606		0.0389503	0.04375	0.0730468	0.0148	0.00422537	0.0046	0.000347196	0.00449
	0.0418218	0.0497	0.0574242	0.0527	0.0356651	0.0516	0.279197	0.0625		0.098381	0.0431	0.0165252	0.0149	0.0358737	0.00462	0.00428435	0.00451
	0.0670455	0.0471	0.0177883	0.0536	0.00338417	0.0543	0.283006	0.0641		0.0105086	0.0431	0.0058242	0.0143	0.00338541	0.004705	0.00370584	0.004625
	0.0706212	0.0473	0.0492293	0.0551	0.0105954	0.0522	0.299204	0.0627		0.0385717	0.0406	0.00833349	0.0149	0.00878368	0.00475	0.00678581	0.00443
	0.00587878	0.0459	0.00445148	0.0548	0.0573172	0.0494	0.0353348	0.0641		0.0449008	0.0438	0.00493156	0.0143	0.00393094	0.00483	0.00749245	0.00466
	0.0640464	0.0429	0.0653748	0.0538	0.000208334	0.0519	0.00512232	0.0663		0.00749391	0.0398	0.00943477	0.0141	0.00223058	0.00473	0.0537129	0.00459
	0.0205074	0.0474	0.0665113	0.0536	0.0301174	0.0524	0.0502127	0.0627		0.00164153	0.04535	0.00344834	0.0145	0.0087948	0.00471	0.0588923	0.00461
	0.159484	0.05	0.0184065	0.05315	0.0291302	0.0528	0.15028	0.067		0.174479	0.0417	8.75023e-05	0.0141	0.0039761	0.004565	0.00635616	0.00472
	0.0216728	0.0482	0.0728937	0.0527	0.0318954	0.0513	0.0267547	0.068		0.0715723	0.0407	0.127422	0.014	0.00524679	0.00469	0.0234202	0.00457
	0.218073	0.0474	0.00360979	0.05355	0.0276314	0.0535	0.0527484	0.067		0.474168	0.0422	0.00244575	0.0135	0.0025318	0.00457	0.0094885	0.00461
	0.153423	0.0477	0.00727597	0.05105	0.0116289	0.0518	0.0627832	0.0672		0.044177	0.0428	0.00227987	0.0144	0.00361542	0.00462	0.00483165	0.00456
	0.181957	0.0492	0.0866568	0.05795	0.0144919	0.051	0.0832675	0.0609		0.580758	0.03955	0.0233775	0.0148	0.00379078	0.004475	0.00565273	0.00445
	0.118199	0.0477	0.13293	0.0577	0.168617	0.053	0.127058	0.0628		1.18504	0.04105	0.0462457	0.015	0.00359194	0.00459	0.00801	0.00456
	0.0142093	0.0475	0.0693665	0.0569	0.117796	0.0519	0.127812	0.0662		0.000679152	0.0416	0.151665	0.014	0.00328654	0.00458	0.00219857	0.00447
	0.0399803	0.0485	0.214831	0.0534	0.094933	0.0528	0.0170334	0.0658		0.205237	0.0437	0.0130739	0.01455	0.00464735	0.00457	0.0342006	0.0046
	0.00212029	0.0486	0.144698	0.05375	0.0384183	0.0516	0.135851	0.0643		0.220939	0.0413	0.0920836	0.0141	0.00810891	0.00466	0.00238904	0.00454
	0.0516554	0.0464	0.19085	0.05195	0.00837732	0.0536	0.0902355	0.067		0.0446706	0.0436	0.0313342	0.0145	0.0032933	0.004625	0.0510286	0.004385
	0.0282461	0.0476	0.17876	0.0556	0.0164344	0.0564	0.205983	0.067		0.00159299	0.04155	0.00895134	0.0142	0.00680555	0.00472	0.00207913	0.00472
	0.146304	0.0472	0.124628	0.05345	0.00633207	0.054	0.0540358	0.0625		0.0263069	0.0403	0.00567061	0.0151	0.00126497	0.00473	0.000455253	0.00472
	0.0526812	0.0475	0.0112915	0.0581	0.0513343	0.054	0.0819809	0.067		0.195179	0.0438	0.000330765	0.0147	0.00938004	0.00472	0.00493874	0.00449
	0.0099386	0.0446	0.275073	0.0537	0.0202425	0.054	0.159389	0.0642		0.00496381	0.0429	0.0113332	0.0143	0.12124	0.00469	0.0200487	0.00453
	0.118739	0.0485	0.140917	0.054	0.00571007	0.0528	0.228331	0.067		0.030535	0.04375	0.00187842	0.015	0.00305887	0.00453	0.0118375	0.00458
	0.157712	0.0464	0.0277619	0.0538	0.0322378	0.0542	0.0526508	0.0672		0.0114159	0.0446	0.00267635	0.0145	0.0953145	0.00457	0.00113083	0.004505
	0.463123	0.0439	0.173751	0.05515	0.00534241	0.0513	0.0634871	0.0637		0.312071	0.0405	0.00466855	0.0143	0.0434685	0.00467	0.0125953	0.00462
	0.0561956	0.049	0.023942	0.0541	4.45336e-05	0.0541	0.149639	0.0637		0.0422284	0.0436	0.0234413	0.01465	0.00366939	0.00466	0.00429318	0.00467
	0.0486541	0.0487	0.171621	0.0549	0.0271615	0.0519	9.73995e-05	0.0654		0.0657313	0.042	0.0202726	0.015	0.00456947	0.00462	0.012814	0.004605
	0.182221	0.0477	0.176374	0.0514	0.0372126	0.0512	0.251312	0.0642		0.061653	0.0425	0.00746932	0.0149	0.00440312	0.00483	0.00924197	0.00442
	0.0340424	0.0483	0.170122	0.0554	0.053331	0.0525	0.000449551	0.0643		0.0334455	0.0396	0.00270052	0.015	0.00375629	0.004605	0.0426406	0.00462
	0.243228	0.0466	0.209854	0.0544	0.0513263	0.0523	0.0611617	0.0636		0.0133293	0.04365	0.00794982	0.0144	0.0126162	0.00453	0.0010181	0.00444
	0.0428988	0.0474	0.032868	0.05085	0.041639	0.0532	0.0205156	0.0676		0.170846	0.04065	0.0126393	0.014	0.00453381	0.004625	0.0011652	0.004615
	0.0505852	0.0486	0.125027	0.0593	0.153376	0.0517	0.0514621	0.0652		0.207788	0.0437	0.0030671	0.0144	0.00536481	0.00472	0.012825	0.004735
	0.00905739	0.0471	0.0151116	0.0536	0.323932	0.0527	0.0196379	0.0621		3.01951e-05	0.0415	0.00581625	0.0138	0.00623729	0.00455	0.00801255	0.00472
	0.0687599	0.0468	0.0480049	0.05285	0.0889422	0.0528	0.141956	0.0665		0.0626404	0.0404	0.0527769	0.0139	0.00411714	0.00468	0.000537403	0.00467
	0.164052	0.0486	0.0427209	0.0527	0.0323179	0.0524	0.207945	0.0652		0.161375	0.04385	0.0103374	0.0155	0.00401899	0.00457	0.00790961	0.00464
	0.0633722	0.0472	0.253675	0.0532	0.00020532	0.0537	0.147463	0.0656		0.0904485	0.04215	2.13897e-06	0.0143	0.000851617	0.00453	0.016386	0.004495
	0.0100582	0.0468	0.0855833	0.053	0.0174026	0.0519	0.0334234	0.0636		0.277121	0.04225	0.00368073	0.0143	0.000946127	0.00458	0.00237837	0.00459
	0.136849	0.0482	0.0213056	0.0522	0.109084	0.0516	0.452359	0.0656		0.0447049	0.0416	0.0288806	0.0149	0.00223555	0.004605	0.000331744	0.00457
	0.361469	0.0461	0.00604615	0.0514	0.18602	0.0517	0.00672076	0.067		0.0460794	0.0429	0.141807	0.0146	8.34507e-05	0.00466	0.0253587	0.00449
	0.00385641	0.0473	0.0869752	0.0548	0.0204137	0.054	0.0550095	0.0676		0.0170322	0.0432	0.00704086	0.0143	0.00223694	0.00479	0.0549012	0.00449
	0.00193313	0.049	0.0736375	0.0544	0.00720525	0.0516	0.030003	0.067		0.0307096	0.04315	0.0493063	0.0145	0.00406828	0.00456	0.00125075	0.004445
	0.166214	0.0439	0.00684282	0.0548	0.205477	0.054	0.0204148	0.0705		0.0822897	0.0437	0.0101902	0.0149	0.00618904	0.0047	0.0138591	0.00459
	0.0410141	0.0453	0.0165431	0.053	0.0722128	0.05	0.0504939	0.064		0.127493	0.04215	0.0236662	0.01505	0.00242586	0.0046	0.00406003	0.00469
	0.134638	0.0476	0.000168297	0.05395	0.0386521	0.0516	0.142487	0.0641		0.533756	0.0446	0.0038458	0.0135	0.00495846	0.0047	0.0109097	0.00456
	0.0185945	0.0492	0.0179445	0.0534	0.0932102	0.0549	0.132869	0.0626		0.0588585	0.04035	0.00674583	0.0143	0.00632713	0.00455	0.00469055	0.00461
	0.161912	0.0453	0.076896	0.05565	0.00904347	0.0512	0.00171066	0.0631		0.123472	0.0447	0.00767749	0.0154	0.00882312	0.0046	0.00314732	0.00459
	0.0472488	0.0477	0.0289137	0.0548	0.256139	0.0528	0.123635	0.0656		0.4927	0.04045	0.00168372	0.0148	0.00977183	0.00461	0.00412126	0.00449
	0.104075	0.047	0.015247	0.0539	0.633706	0.0524	0.0183097	0.0631		0.301364	0.0405	0.0053717	0.01585	0.0052614	0.00472	0.0072008	0.004615
	0.00367294	0.0443	0.0156516	0.05365	0.0213385	0.053	0.0276068	0.0621		0.0467811	0.04235	0.00336964	0.0153	0.00576557	0.0046	0.00343458	0.00466
	0.00371288	0.0474	0.102513	0.0512	0.0400726	0.0527	0.181251	0.0662		0.0489767	0.04355	0.0041063	0.0147	0.00353111	0.00477	0.00448723	0.00467
	0.00149431	0.0437	0.0046514	0.0535	0.699992	0.0505	0.0150977	0.0663		0.0240913	0.0456	5.95765e-05	0.0145	2.29533e-12	0.00469	0.00688399	0.00456
	0.0177845	0.0477	0.0450943	0.0566	0.371685	0.0523	0.000192282	0.0636		0.558571	0.04355	0.0190585	0.0149	0.0346601	0.0047	0.00803775	0.004395
	0.25057	0.05	0.252024	0.0509	0.191817	0.0544	0.149993	0.0677		0.115947	0.04355	0.00598024	0.0145	0.000386245	0.00465	0.00612768	0.00461
	0.0543101	0.0487	0.0495906	0.0544	0.0283111	0.0507	0.0201525	0.0636		0.0731071	0.0404	0.0231881	0.014	0.000370276	0.00465	0.00489532	0.00449
	0.0817026	0.0468	0.064855	0.05815	0.121162	0.0501	0.0545628	0.0643		0.000239486	0.0411	0.00119168	0.015	0.000696808	0.00466	0.00428585	0.00444
	0.0781183	0.0471	0.0264771	0.05065	0.173326	0.0527	0.0336339	0.0636		0.442438	0.04155	0.0217124	0.0138	0.00404802	0.004625	0.0308239	0.00449
	0.00313992	0.0483	0.00110387	0.0532	1.00267	0.051	0.028297	0.0662		0.055968	0.0422	0.000643491	0.015	0.00360097	0.00453	0.00315423	0.00449
	0.330008	0.0497	0.0603627	0.05625	0.174431	0.0527	0.176766	0.0633		0.0239246	0.04235	0.000827632	0.0143	0.00374351	0.0046	0.00624891	0.00455
	0.0351585	0.0474	0.0633764	0.054	0.0167684	0.051	0.262995	0.0696		0.135789	0.0445	0.0897512	0.0143	0.00410064	0.00462	0.00308896	0.00466
	0.341874	0.0445	0.0598774	0.0533	0.268808	0.0512	0.00831441	0.067		0.00135227	0.0412	0.090163	0.0146	0.00306276	0.00466	0.00651894	0.00459
	0.297701	0.0464	0.0106337	0.0534	0.00827301	0.0517	0.231343	0.0636		0.148372	0.04355	0.00733595	0.01395	0.000418396	0.00462	0.0250374	0.004475
	0.0610238	0.0464	0.0877082	0.0513	0.00232705	0.054	0.091285	0.0659		0.0331143	0.0436	0.00374631	0.0142	0.00460562	0.00464	0.017369	0.00456
	0.88406	0.0462	0.095452	0.05565	0.0107729	0.0524	0.29947	0.0693		0.0735073	0.0435	0.0094803	0.015	0.00520444	0.00466	0.0194972	0.004495
	0.0111249	0.0489	0.119751	0.0557	0.00932616	0.0542	0.00430163	0.0652		0.210223	0.04325	0.0074137	0.014	0.00538091	0.00479	0.0140686	0.00487
	0.0004321	0.0493	0.00052941	0.05365	0.322095	0.0538	0.2028	0.064		0.076927	0.0435	0.000872543	0.01415	0.00481352	0.004575	0.00649775	0.00456
	0.00172913	0.0482	0.0159525	0.05695	0.0964858	0.0518	2.79253e-08	0.0626		0.429512	0.04275	0.0046439	0.0147	0.0470157	0.0047	0.00634231	0.004705
	0.242702	0.0464	0.069384	0.05275	0.0811083	0.0524	0.0324232	0.0654		0.147468	0.04205	0.000912755	0.0142	0.0390709	0.00457	0.00923598	0.004725
	0.00182834	0.0477	0.0274655	0.0529	0.00625848	0.054	7.4947e-05	0.0688		0.579161	0.0443	0.0677303	0.0143	0.24544	0.00477	0.0152019	0.00472
	0.0275059	0.0474	0.113411	0.05215	0.288497	0.0549	0.0501949	0.0668		0.0555438	0.0414	0.0780787	0.0145	0.01003	0.004545	0.00295514	0.0045
	0.00668496	0.0499	0.00376348	0.05525	0.130757	0.0512	0.00316726	0.0636		0.0002236	0.0396	0.0265747	0.01465	0.00462011	0.00474	0.00277228	0.00455
	0.0625132	0.0477	0.0932936	0.0531	0.0976447	0.0525	0.0108002	0.0643		0.00841189	0.042	0.028831	0.01435	0.000182674	0.004695	0.00531026	0.00447
	0.0155571	0.0492	0.0331009	0.0539	0.0803513	0.0544	0.0562003	0.0671		0.164221	0.03715	0.00718008	0.0143	0.010438	0.00473	0.00230709	0.00445
	0.259823	0.0445	0.0196385	0.05785	0.156414	0.0523	0.13162	0.0687		0.167993	0.04535	0.00407725	0.01465	0.0134415	0.00471	0.00600113	0.004695
	0.0183403	0.049	0.0905672	0.05435	0.123506	0.0492	0.00952848	0.0628		0.0556664	0.0428	0.00679094	0.01415	0.000920467	0.004655	0.00368838	0.004545
	0.0136149	0.0483	0.0620052	0.0538	0.0564089	0.054	0.0671387	0.0634		0.200404	0.0429	0.026852	0.0149	0.0160324	0.00465	0.00486972	0.004435
	3.64207e-05	0.0476	0.000528712	0.0549	0.0687065	0.0507	0.00732109	0.0652		0.00731738	0.0405	0.0041949	0.01515	0.00360265	0.00462	0.00540738	0.00439
	0.0492007	0.0466	0.355025	0.052	0.025903	0.054	0.153083	0.0642		0.108269	0.0436	0.0209758	0.014	0.00384694	0.004615	0.00415775	0.004615
	0.130553	0.0472	0.0268618	0.05365	0.037633	0.054	0.275915	0.062		0.037199	0.0446	0.00164598	0.015	0.00983388	0.0047	0.00873933	0.004485
	0.00918172	0.0482	0.0416574	0.0579	0.141262	0.051	0.0611798	0.0626		0.60862	0.0402	0.00482759	0.0147	0.0722269	0.004545	0.0199613	0.00445
	0.143006	0.0474	9.44376e-05	0.05295	0.0877852	0.0516	0.026843	0.0702		0.0671478	0.042	0.0420917	0.0142	0.00341289	0.00457	0.00423783	0.0046
	0.0414658	0.0463	0.0415779	0.05345	0.048464	0.0522	0.13152	0.0634		0.214355	0.0431	0.0263051	0.0147	0.00428367	0.0047	0.0038811	0.00459
	0.0229658	0.0485	0.137517	0.0535	0.0446719	0.051	0.0243207	0.0642		0.0154205	0.04145	0.0498772	0.0141	0.0627589	0.0047	0.00726473	0.0046
	0.0839576	0.0464	0.905957	0.05405	0.000263653	0.0522	0.0306414	0.0621		0.000288478	0.042	0.00192272	0.0143	0.00496313	0.00461	0.00321201	0.00459
	0.0306808	0.045	0.0753313	0.0534	0.138427	0.0545	0.116548	0.067		0.00476618	0.042	0.00230713	0.0149	0.0153664	0.00467	0.00133657	0.00472
	0.0377309	0.0471	0.0802325	0.0561	0.000199854	0.0524	0.0255731	0.0676		0.00997663	0.04375	0.0729758	0.0142	0.00757406	0.00468	0.00455632	0.00466
	0.00477509	0.05	0.400427	0.05375	0.185061	0.0503	0.0392234	0.065		0.0829917	0.0446	0.0885038	0.0145	0.00461605	0.004675	0.00237792	0.00453
	0.0263272	0.0469	0.0260288	0.05575	0.0776823	0.0527	0.0642927	0.0636		0.0224454	0.0397	0.118582	0.0132	0.00250021	0.00456	0.00912784	0.00455
	0.0112771	0.0471	0.0031297	0.05525	0.126133	0.0524	0.0103025	0.0656		0.0267766	0.04375	0.0147687	0.0137	0.00261734	0.00465	0.00238966	0.004545
	0.00917697	0.0476	0.0120621	0.05795	0.14476	0.0542	0.038553	0.0696		0.0480495	0.0416	0.0811038	0.01405	0.00307755	0.00474	0.00328568	0.004585
	0.0777207	0.0474	0.0119329	0.0556	0.126317	0.0501	0.00459961	0.0662		0.176821	0.0451	0.00624913	0.0148	0.00475953	0.00464	0.00322876	0.004565
	0.121919	0.0493	0.0694251	0.0531	0.0899186	0.0527	0.0333435	0.0643		0.0957404	0.0403	0.0197015	0.0149	0.00297022	0.00475	0.00259796	0.00472
	0.0770374	0.0494	0.096086	0.05395	0.0681291	0.0514	0.213944	0.0662		0.00475647	0.0441	0.0341098	0.0144	0.000167234	0.00466	0.00332517	0.0046
	0.263178	0.0473	0.000638292	0.05475	0.105189	0.0543	0.0316142	0.0628		0.212392	0.0446	0.013169	0.01505	0.0203127	0.00473	0.00518673	0.0046
	0.0235736	0.0453	0.00465808	0.0516	0.000216574	0.0521	0.0410603	0.0674		0.00116272	0.0429	0.018232	0.01525	0.00470556	0.00473	0.00678849	0.00461
	0.0444745	0.0464	0.06008	0.0522	0.130597	0.0503	0.00489758	0.0655		0.00962307	0.0449	0.00146165	0.01395	0.00560155	0.00462	0.00522117	0.00431
	0.0208646	0.0478	0.0244741	0.0549	0.000496992	0.0517	0.067414	0.0612		0.0555827	0.04315	0.00885378	0.0144	0.00347298	0.00472	0.0102847	0.00473
	0.116821	0.0462	0.0614108	0.0534	0.0548513	0.0511	0.074614	0.0677		0.0328435	0.0429	0.00134501	0.0147	0.00347609	0.00465	0.0092608	0.00449
	0.0767302	0.0477	0.000484989	0.0564	0.00501794	0.0533	0.0400893	0.0638		0.0494245	0.0439	0.0539551	0.0148	0.00106652	0.00466	0.00278984	0.00464
	0.130318	0.0466	0.411372	0.0536	0.060478	0.0511	0.0118236	0.0667		0.0148044	0.0447	0.00302865	0.01425	0.0111303	0.00472	0.0277124	0.00456
	0.0269111	0.045	0.140481	0.0506	0.156495	0.0536	0.0230812	0.0668		0.0980601	0.0431	0.00409034	0.0145	0.000321195	0.00466	0.00347006	0.00438
	0.00873342	0.0497	0.0961105	0.0547	0.0292242	0.0517	0.0165073	0.0609		0.0326175	0.0431	0.00177601	0.0145	0.0278183	0.00462	0.00302297	0.00444
	0.0382884	0.0478	0.0778706	0.0556	0.0279524	0.0556	0.058982	0.062		0.0115737	0.0436	0.0224768	0.0141	0.00684444	0.00466	0.00638596	0.00472
	0.0340026	0.045	0.00307508	0.05595	0.0711997	0.0518	0.0305143	0.0674		0.0233429	0.0439	0.00463609	0.0138	0.00185604	0.00471	0.00341716	0.00443
	0.303341	0.0491	0.032986	0.053	0.000226305	0.0516	0.0840149	0.0606		0.00493143	0.04155	0.0053797	0.014	0.00567339	0.00473	0.0068228	0.00468
	0.0133957	0.0474	0.0905693	0.054	0.00438715	0.0523	0.123944	0.0675		0.00580077	0.0416	0.0440878	0.0143	0.00432162	0.00474	0.000230538	0.004435
	0.0277254	0.0484	0.162052	0.0535	0.000293965	0.051	0.0537524	0.0626		0.176088	0.0432	0.040789	0.0155	0.00218177	0.00457	0.0288267	0.004665
	0.0621037	0.0456	0.132073	0.0533	0.0623478	0.0555	0.02833	0.0646		0.158789	0.0409	0.0324884	0.0146	0.00559878	0.00463	0.00450467	0.00445
	0.116866	0.0494	0.00613669	0.0544	0.151279	0.0505	0.116221	0.0669		0.0899084	0.0435	0.0872075	0.0153	0.00586882	0.00463	0.00506566	0.00461
	8.90993e-07	0.045	0.117361	0.0527	0.0198946	0.0516	0.287548	0.0627		0.0610189	0.0405	0.0121337	0.0145	0.00197428	0.004665	0.00418819	0.004565
	0.0343018	0.0494	0.94996	0.0515	0.00361655	0.0527	0.0573063	0.0628		0.0515885	0.043	0.0123347	0.01355	0.00441499	0.004575	0.00308384	0.00449
	0.0253996	0.0469	0.164799	0.0534	0.0629632	0.0536	0.0825497	0.0621		0.102218	0.04315	0.037762	0.0139	0.00354703	0.00472	0.0103685	0.00476
	0.0398896	0.0458	0.0579034	0.0527	0.00900898	0.0549	0.0606652	0.0655		0.444106	0.0422	0.0200122	0.0143	0.00231219	0.00459	0.0209588	0.00455
	0.0788659	0.0469	0.389414	0.0534	0.0331679	0.0513	0.152412	0.067		0.25135	0.0421	0.113151	0.0149	0.00389935	0.00469	0.00387381	0.00449
	0.0188152	0.0482	0.000245348	0.054	0.015085	0.0539	0.127929	0.0621		0.0263971	0.0428	0.00482222	0.01495	0.0139775	0.0046	0.0380199	0.004675
	0.00114573	0.0468	0.100064	0.0544	0.0965712	0.0509	0.0834669	0.0669		0.013165	0.04035	0.0760085	0.0146	0.00322697	0.00454	0.112607	0.00449
	0.0470269	0.0471	0.0145532	0.0579	0.0622449	0.0519	0.0413771	0.0652		0.037323	0.0426	0.168215	0.01465	0.0175802	0.00462	0.00451155	0.00462
	0.143773	0.0476	0.00417486	0.05275	0.0180978	0.0561	0.182588	0.0633		0.0453648	0.0429	0.011993	0.0149	0.00521757	0.0046	0.0610338	0.00445
	0.000441191	0.0491	0.15724	0.05375	0.000587651	0.0528	0.0278677	0.0669		0.010562	0.0416	0.00677928	0.0137	0.012083	0.00461	0.00968339	0.00455
	0.0330915	0.0471	0.027872	0.0546	0.0510251	0.051	0.0965614	0.0656		0.0274254	0.0431	0.00312217	0.0149	0.00468232	0.00451	0.0080918	0.00459
	0.0841945	0.0468	0.157674	0.0534	0.0523195	0.0536	0.0803355	0.0665		0.0499371	0.0446	0.00281317	0.0148	0.00566761	0.004645	0.00137437	0.004585
	0.157635	0.0478	0.0644279	0.0545	0.000419973	0.0535	0.0341025	0.0614		0.0766868	0.0445	0.0520988	0.0147	0.0040456	0.00465	0.00329948	0.00455
	0.0931316	0.0474	0.0167747	0.0536	0.217938	0.0536	0.000150492	0.0642		0.0210411	0.04315	0.198093	0.0146	0.00694587	0.00465	0.0370441	0.00463
	0.0421774	0.0487	0.109036	0.05395	0.0897757	0.054	0.138975	0.0643		0.330931	0.0411	0.00190678	0.0135	0.00497191	0.00457	0.0356896	0.00445
	0.0485825	0.0506	0.00608307	0.0522	0.00390302	0.0497	0.000703664	0.0625		0.0709715	0.0411	0.0100539	0.0148	0.0013877	0.00453	0.00290375	0.00463
	0.0315351	0.0474	0.18301	0.0556	0.0993142	0.0525	0.064621	0.0665		0.00961788	0.0435	0.176135	0.0142	0.00655019	0.004695	0.00477843	0.00452
	0.0594188	0.0471	0.0476171	0.054	0.0142692	0.0516	0.184901	0.0663		0.0153553	0.0431	0.0282863	0.0147	0.0147632	0.00466	0.00873782	0.00461
	1.96171e-06	0.0453	0.047975	0.0539	0.761303	0.0513	0.0243394	0.0677		0.0424777	0.04325	0.0401504	0.0145	0.00389785	0.004715	0.00223174	0.00455
	0.697991	0.0438	0.0997529	0.0534	0.100587	0.0542	0.462578	0.0621		0.0152013	0.0411	0.0245954	0.0148	0.00891394	0.00467	0.00361197	0.00471
	0.0384445	0.0486	0.00537876	0.0593	0.0542127	0.0545	0.0355657	0.0646		0.216683	0.0393	0.00353452	0.0139	0.00303994	0.0047	0.00347404	0.004565
	0.00112888	0.0483	0.0051841	0.0544	0.00020425	0.0509	0.158985	0.0625		0.0496986	0.0393	0.0070278	0.0148	0.00477023	0.00468	0.00282594	0.00443
	0.325747	0.0469	0.144963	0.0555	0.0927384	0.0516	0.0568333	0.0637		0.0931845	0.0405	0.00894914	0.0147	0.00875769	0.00479	0.00280228	0.004515
	0.0327535	0.0445	3.65027e-05	0.05345	0.00540179	0.0516	0.0545844	0.0641		0.0613401	0.0414	0.00491123	0.0148	0.0127835	0.00474	0.0405764	0.004545
	0.00988096	0.0497	0.00363486	0.0533	0.0481667	0.0534	0.0751374	0.063		0.0732086	0.0457	0.0656594	0.0144	0.00382078	0.00468	0.00300925	0.00472
	0.00533246	0.0474	0.0467891	0.05285	0.195778	0.0511	0.113093	0.0712		0.0713677	0.04335	0.0157759	0.014	0.0107346	0.00482	0.00286193	0.00442
	0.0437035	0.0473	0.000172226	0.05345	0.0332033	0.0537	0.0395329	0.0659		0.00592902	0.04225	0.0386619	0.0146	0.00905695	0.004775	0.00349366	0.00455
	0.0921177	0.0487	0.00246078	0.0574	0.00395446	0.0537	0.103574	0.0671		0.00494005	0.0437	0.0230744	0.015	0.00594545	0.00473	0.00475447	0.004475
	0.0618126	0.0486	0.025639	0.0539	0.0125009	0.0518	0.0780554	0.064		0.105435	0.044	0.000431529	0.0145	0.00395356	0.00472	0.00800791	0.004455
	0.111291	0.0461	0.00783525	0.0539	0.230008	0.0555	0.0662415	0.0693		0.101631	0.0414	0.000251026	0.0144	0.00298916	0.00462	0.00518505	0.004345
	0.00506209	0.0483	0.128724	0.05475	0.0223514	0.0524	0.182533	0.0631		0.0326246	0.0422	0.00244858	0.0148	0.0133998	0.004705	0.000538077	0.00475
	5.45374e-07	0.0464	0.137918	0.0576	0.0699488	0.0534	0.0103596	0.0656		0.000805769	0.0438	0.275498	0.0151	0.00134121	0.00469	0.00338524	0.00445
	0.384876	0.0445	0.00717538	0.0549	0.146295	0.0521	1.08171	0.0616		0.0435915	0.0405	0.156108	0.0147	0.00332556	0.00468	0.00116342	0.00455
	0.252156	0.0468	0.00439236	0.0534	0.11846	0.0501	0.103491	0.0621		0.0324713	0.04195	0.0291676	0.016	0.0340523	0.00473	0.00844072	0.004685
	0.137526	0.0483	0.0045912	0.055	0.1848	0.0527	0.00573095	0.0642		0.107154	0.0419	0.0161623	0.0141	0.00293825	0.004605	0.00327922	0.00473
	0.185445	0.0471	0.0184973	0.05425	0.10724	0.0543	0.0114474	0.0665		0.111107	0.0407	0.0220184	0.0148	0.00584787	0.00468	0.00425373	0.00454
	0.0232037	0.0478	0.0020225	0.05055	0.146439	0.0527	0.0131023	0.0627		0.0471196	0.0431	0.00182322	0.0137	0.00443953	0.00463	0.0125796	0.004465
	0.375692	0.0482	0.0560051	0.0544	0.023956	0.0527	0.36015	0.0591		0.0881956	0.04145	0.199388	0.0152	0.276796	0.00469	0.0358344	0.00464
	0.113815	0.0464	0.0227131	0.053	0.0557679	0.0513	0.0932215	0.0652		0.178566	0.0401	0.00757572	0.014	0.00284601	0.00456	0.037576	0.004585
	0.0547581	0.0455	0.00998829	0.0539	0.060997	0.0525	0.107412	0.0652		0.0296463	0.0422	0.0213947	0.0147	1.87629e-05	0.00481	0.00894683	0.004525
	0.0762861	0.0469	0.226939	0.05095	0.000444317	0.054	0.256352	0.067		0.129482	0.0431	0.0167461	0.0139	0.00313765	0.00454	0.00165644	0.004595
	0.034837	0.0434	0.192949	0.05355	0.0461236	0.0513	0.095735	0.0656		0.186578	0.04195	0.000364488	0.0145	0.00414135	0.00464	0.030147	0.00449
	0.0183273	0.0462	0.0274217	0.0516	0.112642	0.051	0.572101	0.0636		0.0366763	0.04335	0.00207391	0.014	0.00333193	0.00462	0.00696976	0.0044
	0.0340869	0.0468	0.171625	0.0549	0.11617	0.051	0.0240659	0.0663		0.249463	0.0426	0.00575221	0.0148	0.00573545	0.00475	0.0098437	0.00445
	5.33591e-05	0.05	0.0643105	0.0565	0.0248771	0.0532	0.12564	0.0621		0.105856	0.0422	0.0271706	0.0144	0.00237385	0.00472	6.08573e-05	0.004495
	0.256839	0.0464	0.0315059	0.0557	0.00301602	0.0532	0.00425257	0.0643		0.0502029	0.0468	0.0151541	0.0147	0.00451841	0.00462	0.0165682	0.00445
	0.120729	0.0473	0.0348978	0.0528	0.109773	0.0559	0.254893	0.0674		0.078505	0.0439	0.00174219	0.0149	9.86041e-05	0.00453	0.00260385	0.00457
	0.0959155	0.05	0.0373975	0.0518	0.03086	0.0528	0.0726284	0.0656		0.028328	0.0436	0.106575	0.0144	0.0043427	0.00466	0.0055735	0.00449
	0.383681	0.0484	0.0321736	0.0544	4.88788e-06	0.056	0.129754	0.0667		9.24961e-06	0.0408	0.0454125	0.0148	0.00409095	0.00462	1.52644e-13	0.004455
	0.842402	0.0473	0.0136467	0.05135	0.0410699	0.0506	0.00359193	0.0663		0.0253885	0.0435	0.0437325	0.01465	0.00854935	0.0046	0.00135961	0.004485
	0.160629	0.0468	0.137842	0.05315	0.0215481	0.0544	0.430612	0.0672		0.120182	0.0423	0.00735414	0.01445	0.0036902	0.00472	0.00662673	0.004555
	0.0692586	0.0453	0.213296	0.0526	0.243261	0.0518	0.0637107	0.0696		0.0346135	0.0438	0.0237125	0.0149	0.0686751	0.004815	0.00442724	0.00449
	0.0166686	0.0475	0.0139439	0.0531	0.0597947	0.051	0.0141307	0.0631		0.132895	0.04145	0.177771	0.0143	0.00779999	0.004645	0.00357362	0.00463
	0.000587652	0.0471	0.0108942	0.0549	0.00876859	0.0528	0.002227	0.0642		0.00319076	0.0405	0.0416743	0.0157	0.00430021	0.0047	0.0101593	0.00462
	0.0819545	0.0468	0.00085689	0.05315	0.042279	0.0518	0.00776659	0.0638		0.0832409	0.0431	0.00952576	0.0146	0.00473485	0.00466	0.0021278	0.00459
	0.114754	0.0444	0.0105901	0.0579	0.00269423	0.0523	7.75406e-06	0.0642		0.0473123	0.0445	0.0107402	0.0148	0.00145101	0.004685	0.019794	0.00451
	0.0110077	0.046	0.0487191	0.054	0.251818	0.0534	0.0583305	0.0656		0.0658372	0.0397	0.00018524	0.0152	0.00362354	0.00456	0.00303827	0.0045
	1.22123	0.051	0.203691	0.0533	0.252705	0.0552	3.97354e-05	0.0631		0.00825442	0.0438	0.103254	0.0137	0.000865272	0.00468	0.000727972	0.004595
	0.00920452	0.0463	0.0088503	0.0556	0.000202011	0.0516	0.074459	0.0699		0.00561102	0.04235	0.0505229	0.0148	0.0220613	0.0046	0.00304194	0.00457
	0.0384314	0.0497	0.00692867	0.0528	0.245096	0.0523	0.0770556	0.0626		0.259756	0.0438	0.00320706	0.0147	0.00612946	0.00471	0.0246402	0.00436
	0.000658874	0.048	0.0222274	0.0593	0.20689	0.0536	0.41718	0.0656		0.473461	0.04355	0.0204706	0.0138	0.00384049	0.00466	0.00494944	0.00459
	0.119756	0.0457	0.160535	0.05605	0.000620509	0.0517	0.137163	0.0621		0.0612907	0.04325	0.00694384	0.0148	0.00704843	0.00474	0.00514208	0.0045
	0.000289143	0.0483	0.289482	0.05	0.0227789	0.0524	0.055294	0.064		0.029596	0.0411	0.00428394	0.0148	0.0180151	0.00456	0.00402042	0.004405
	0.00204536	0.046	0.0389057	0.0517	0.0579772	0.0516	0.00384428	0.0635		0.326533	0.0416	0.0646858	0.0149	0.0036837	0.00474	0.146365	0.00455
	0.0033755	0.0475	0.0180986	0.0556	0.16789	0.0522	0.0192119	0.0637		0.0136008	0.0406	0.0501204	0.0147	0.0037466	0.00462	0.0062792	0.00452
	0.0171603	0.0464	0.225584	0.0556	0.0728321	0.0521	0.000686457	0.065		0.0218007	0.0416	0.0183016	0.0143	0.00402304	0.004655	0.00167409	0.00453
	0.238134	0.049	0.28897	0.0522	0.0345083	0.0532	0.208723	0.0625		0.0710141	0.04035	0.0372665	0.01385	0.00359993	0.00466	0.00479062	0.00449
	0.00262792	0.0504	0.000321068	0.0526	0.00112653	0.0532	0.117257	0.0646		0.0436021	0.0409	0.010378	0.0149	0.00403696	0.00466	0.0113382	0.00455
	0.050963	0.0471	0.247763	0.0539	0.0527977	0.051	0.0772047	0.0612		0.167596	0.04045	0.00967742	0.0151	0.0120613	0.0046	0.0056452	0.00448
	0.042965	0.0471	0.000375264	0.0534	0.0645559	0.0517	0.14733	0.0676		0.053997	0.04065	0.00235803	0.0148	0.00374829	0.004675	0.0028441	0.00456
	0.0221367	0.0491	0.000622329	0.05225	0.000298523	0.0516	0.0256042	0.0629		0.00606844	0.0377	0.000689041	0.0148	0.0060108	0.00471	0.0014629	0.00449
	0.184927	0.0487	0.142898	0.0534	0.256707	0.0513	0.0650265	0.065		0.0536048	0.04255	9.04216e-05	0.0144	0.00246072	0.00453	0.00499993	0.004635
	0.00334116	0.045	0.0418075	0.05355	0.0724831	0.0516	0.0357508	0.0655		0.0588595	0.0442	0.142119	0.0138	0.00100373	0.004635	0.00254625	0.00445
	0.437848	0.0471	0.131701	0.0539	0.0591634	0.0562	0.256254	0.0621		0.111137	0.0431	0.000431356	0.01535	0.00196513	0.00465	0.0033422	0.0045
	0.000813347	0.0434	0.0511856	0.0535	0.176478	0.0522	0.00365995	0.0628		0.11515	0.0422	0.0360263	0.0145	0.00324223	0.004595	0.016572	0.0046
	0.0214853	0.0464	0.0331885	0.058	0.0113886	0.0522	0.361709	0.0677		0.0483244	0.0426	0.00876864	0.0147	0.00428692	0.00462	0.00412622	0.00471
	0.0454994	0.0475	0.261022	0.0544	0.0535564	0.0532	0.167202	0.0626		0.559363	0.0425	0.0750958	0.015	0.0032814	0.00465	0.0176866	0.0045
	0.0554502	0.047	0.0203711	0.05475	0.0195901	0.0523	8.97901e-05	0.0662		2.49342e-05	0.0437	0.0406935	0.0143	0.00360865	0.00459	0.00602932	0.004415
	0.211957	0.045	0.0347018	0.0549	0.0476331	0.0525	0.0408594	0.0652		0.0737846	0.0435	0.0138541	0.0144	0.00291388	0.00473	0.00283072	0.00449
	0.0259641	0.0476	0.00920575	0.05675	0.00205766	0.0512	0.00425843	0.0635		0.139545	0.0431	0.0562386	0.0143	0.00426646	0.00465	0.00596335	0.00458
	0.00316082	0.0473	0.00056201	0.0512	0.223988	0.0547	0.540846	0.0663		0.138732	0.04315	0.105716	0.0146	0.00516139	0.00456	0.00359476	0.0044
	0.0654234	0.046	0.43844	0.0533	0.107354	0.0543	0.0058863	0.0668		0.00547593	0.0416	0.00382709	0.0149	0.00517453	0.00481	0.00869169	0.00464
	0.191463	0.0483	0.198093	0.054	0.108962	0.0527	0.00977454	0.0672		0.0490984	0.04455	0.0727349	0.0139	0.00331812	0.00466	0.00427836	0.00456
	0.168427	0.0492	0.0686767	0.05485	0.358938	0.0537	0.0513215	0.0725		0.0591926	0.0422	0.00433238	0.0154	0.0015345	0.004665	0.00471688	0.00449
	0.117185	0.048	0.276709	0.0535	0.054518	0.0536	0.235105	0.0679		0.0190119	0.0449	0.00255465	0.0138	0.00117128	0.0047	0.00524078	0.00444
	0.00310024	0.0468	0.0380065	0.0529	0.0351608	0.051	0.0626753	0.0625		0.257471	0.0429	0.00644627	0.0145	0.00399149	0.00462	0.0238965	0.00439
	0.0341506	0.0492	0.0879277	0.05395	0.0752465	0.053	0.00223648	0.0638		0.00822169	0.0422	0.0378954	0.0148	0.00144741	0.00455	0.00225822	0.004475
	0.0595009	0.0471	0.00271589	0.0559	0.00271037	0.0524	0.000850877	0.0655		0.00521965	0.0449	0.0030864	0.0148	0.00648417	0.004495	0.00278358	0.00448
	0.0702557	0.0455	0.0833625	0.05485	0.086458	0.0517	0.232933	0.0672		0.0949358	0.0412	0.00290387	0.014	0.0118204	0.004715	0.00273861	0.00464
	0.0759427	0.0477	0.220047	0.0522	0.0680619	0.0517	0.153125	0.0636		0.481805	0.0404	0.0104202	0.01495	0.00316086	0.00454	0.00392581	0.00449
	0.0125853	0.0491	0.0139414	0.05265	0.298557	0.0517	0.216558	0.064		0.363142	0.0422	0.00081631	0.01425	0.00633569	0.00466	0.0262676	0.004625
	0.341511	0.0474	0.560885	0.05695	0.0918523	0.0524	0.0730873	0.0658		0.255507	0.04275	0.00297202	0.0141	0.00225873	0.00463	0.00730411	0.00449
	0.0497955	0.0483	0.0646159	0.0548	0.0952278	0.0513	0.0894791	0.0627		0.327579	0.0425	0.0208819	0.0139	0.0060594	0.00454	0.0054374	0.004635
	0.000574798	0.0461	0.193819	0.0561	0.0767422	0.0511	0.345929	0.0659		0.18128	0.0421	0.55506	0.0142	0.0933704	0.00466	0.00442063	0.00456
	0.0223315	0.0475	0.155747	0.0536	0.0653383	0.0547	0.0440207	0.067		0.028205	0.0422	0.00426345	0.0144	0.00409886	0.00462	1.8794e-08	0.004495
	0.32009	0.0491	0.000990893	0.054	0.386615	0.0538	0.00597351	0.061		0.11441	0.0436	0.0102727	0.0147	0.0221561	0.00454	0.00396776	0.00456
	0.0122645	0.047	0.151973	0.05525	0.0466532	0.0521	0.0730089	0.0621		0.104518	0.04105	0.00692582	0.0141	0.00063527	0.00469	1.76918e-12	0.00449
	0.103605	0.0457	0.0479599	0.0554	0.128124	0.0509	0.00955854	0.0629		0.14525	0.0433	0.136734	0.0148	0.0042671	0.00449	0.0318943	0.00445
	0.0510371	0.0464	0.356615	0.05785	0.00165027	0.0525	0.292132	0.0652		0.00296482	0.044	0.00141643	0.0139	0.00307655	0.00461	0.00377683	0.004485
	0.116337	0.0484	0.0162744	0.0554	0.0875161	0.0545	0.0571654	0.0662		0.0330604	0.04155	0.0796167	0.0141	0.0054758	0.004765	0.0305251	0.0045
	0.0520767	0.0464	0.0226455	0.05475	0.168078	0.0534	0.0327803	0.0667		0.752524	0.0431	0.00203246	0.0149	0.00305925	0.00453	0.00745971	0.00462
	4.78618e-06	0.0464	0.121334	0.0529	0.145163	0.0524	0.107216	0.0673		0.190311	0.0447	0.0511106	0.0143	0.00809715	0.00464	0.121275	0.004425
	0.0150648	0.0477	0.281292	0.05375	0.158707	0.0499	0.00110362	0.063		0.0328826	0.0387	0.042619	0.0147	0.0054191	0.00463	0.00277663	0.00451
	0.0109514	0.0486	0.349637	0.0581	0.243586	0.0513	0.0662635	0.0672		0.0302553	0.0414	0.0308521	0.0146	0.00319453	0.00458	0.00263102	0.004525
	0.0223031	0.0456	4.99341e-05	0.05275	0.0786539	0.0518	0.0678895	0.0656		0.0392794	0.04105	0.00521688	0.0145	0.00684239	0.00457	0.0155573	0.00465
	0.0601256	0.0511	0.0580622	0.0559	0.0304043	0.0528	0.124494	0.0609		0.0730257	0.04405	0.018648	0.0149	0.00484762	0.00452	0.00320304	0.004495
	0.282105	0.0484	0.882545	0.0524	0.092016	0.0538	0.0576185	0.0712		0.099839	0.0425	0.00365683	0.0154	0.0336989	0.00462	0.00444326	0.0046
	0.0856965	0.0444	0.00250005	0.05605	0.0776916	0.0513	0.020562	0.0633		0.0351507	0.0411	0.00242129	0.0149	0.00677	0.00469	0.00068118	0.004535
	0.241553	0.0475	0.179235	0.05725	0.071985	0.0525	0.213203	0.0673		0.114716	0.0425	0.0146066	0.0144	0.00399518	0.004665	0.0998686	0.004425
	0.00528056	0.05	0.158397	0.05465	0.132512	0.0535	2.62307e-12	0.062		0.128766	0.0401	0.0482273	0.0145	0.00162112	0.00461	0.00827528	0.00461
	0.0567118	0.0482	0.125916	0.0528	0.110781	0.0558	0.0123738	0.0643		0.0282897	0.04495	0.00345403	0.0145	0.00405155	0.00461	0.00414369	0.004635
	0.00453252	0.0474	0.106175	0.0556	0.077365	0.054	0.199768	0.0628		0.00614933	0.04155	0.00527677	0.0141	0.00475326	0.00465	0.00375459	0.00462
	0.0450309	0.0477	0.355048	0.05675	0.128161	0.0511	0.000200893	0.0635		0.102299	0.0411	0.043062	0.0133	0.0235352	0.00472	0.00355828	0.00443
	0.00335592	0.0492	0.0623647	0.05275	0.0037456	0.056	0.076035	0.0652		0.387404	0.0411	0.0888074	0.0145	0.00770293	0.00457	0.0111045	0.00445
	0.102581	0.0434	0.00395538	0.0574	0.0874578	0.0536	0.157529	0.0671		0.200865	0.04265	0.00640512	0.0147	0.013235	0.004545	0.00557897	0.00465
	0.0850732	0.0487	0.251306	0.05365	0.0524834	0.054	0.0616443	0.0637		0.0165753	0.0408	0.00634753	0.0145	0.0247178	0.00468	0.00347594	0.00463
	0.0509148	0.0462	0.070294	0.0532	0.473974	0.0516	0.101139	0.0643		0.470657	0.042	0.0158307	0.0149	0.192844	0.004695	0.00326475	0.00449
	0.0433626	0.0459	0.0975181	0.0536	0.0150865	0.0513	8.56683e-07	0.0625		0.00848282	0.0422	0.00359032	0.0147	0.010258	0.00483	0.00589115	0.00455
	0.00319267	0.0481	0.238725	0.0533	0.134692	0.0518	0.103627	0.0628		0.0164849	0.0432	0.00226511	0.0135	0.00403612	0.004745	0.00325089	0.004565
	0.0453359	0.0456	0.08282	0.05295	0.0797624	0.0519	0.0937512	0.0621		0.00643254	0.0425	0.0108682	0.0143	0.00557984	0.00466	0.00411593	0.00448
	0.0185084	0.0485	0.0421038	0.0572	0.0576251	0.0524	0.0437112	0.062		0.129795	0.0425	0.0396991	0.0143	0.000902189	0.00457	0.00234606	0.004355
	0.0387587	0.0489	0.0851685	0.05355	0.151414	0.0558	0.0538707	0.0654		0.000504973	0.0449	0.00350064	0.0143	0.00410751	0.00464	0.00508863	0.00452
	0.0123029	0.0472	0.268869	0.05485	0.131876	0.051	0.201799	0.0657		0.753498	0.0418	0.0163035	0.0153	0.00289003	0.00466	0.00384968	0.004565
	0.00466996	0.0453	0.0955834	0.0556	0.208807	0.0505	0.0972493	0.0635		0.617914	0.0436	0.00843581	0.0148	0.00575523	0.00472	0.0593403	0.00456
	0.0563445	0.0455	0.0667189	0.05345	0.0193221	0.0513	0.0505503	0.065		0.0335334	0.0416	0.0119814	0.0145	0.00339983	0.0047	0.00188746	0.004615
	0.0107452	0.0468	0.0508063	0.0532	0.0464638	0.0521	0.0897706	0.0643		0.0161507	0.0416	0.00532724	0.0143	0.00250606	0.004675	0.000894626	0.00446
	0.127094	0.0459	0.126821	0.0529	0.13096	0.0524	0.000239001	0.065		0.117131	0.0437	0.00650682	0.0151	0.00496525	0.004625	0.000344036	0.00449
	0.295693	0.0493	0.0643566	0.0526	0.0842098	0.0533	0.0471466	0.0662		0.000288415	0.04045	0.00415124	0.0147	0.00327383	0.004715	0.0379293	0.00459
	0.0018617	0.0476	0.0358605	0.05475	0.0123481	0.0532	0.102299	0.0621		0.0126322	0.0436	0.0498385	0.0143	0.00381912	0.00458	0.00306911	0.004535
	2.25671e-08	0.0476	0.176426	0.0559	0.0704783	0.0518	0.153719	0.0637		0.10614	0.0447	0.00654775	0.0142	0.000190863	0.00455	0.00532608	0.004635
	0.170722	0.0475	0.094132	0.05675	0.637958	0.0528	0.37023	0.0636		0.0768161	0.0415	0.00498324	0.0138	0.00607397	0.00462	0.00322227	0.004615
	0.0594738	0.0491	0.173102	0.0536	0.0124816	0.0552	0.0530748	0.0662		0.00200758	0.04225	0.000563742	0.0143	0.0024258	0.0047	0.0026862	0.004455
	0.0250276	0.0476	0.112577	0.0562	0.0509532	0.0522	0.0102603	0.0675		0.0794923	0.04335	0.00453515	0.0148	0.0147421	0.00454	0.00306494	0.004465
	0.0485943	0.0461	0.0090029	0.0557	0.188807	0.0507	0.00471668	0.0672		0.00837565	0.04385	0.0047741	0.0148	0.00596789	0.004555	0.00151821	0.00456
	0.0292787	0.0492	0.0921226	0.0563	0.0102736	0.0545	0.0390912	0.0652		0.023462	0.0438	0.00381617	0.0149	0.0259351	0.00474	0.00020252	0.0046
	0.0843364	0.0475	0.15432	0.0522	6.93881e-05	0.0542	0.163669	0.0677		0.0360911	0.0436	0.0036591	0.0146	0.00267762	0.00463	0.003606	0.004575
	0.106362	0.0471	0.525649	0.05615	0.0330567	0.0502	0.101068	0.0631		0.463444	0.0429	0.00164599	0.0148	0.00627975	0.0047	0.00590373	0.00455
	0.0998565	0.05	0.0551403	0.0574	0.103695	0.0479	0.0158811	0.0636		0.195473	0.04375	0.0164627	0.0147	0.00552493	0.00466	0.0990862	0.00455
	0.109641	0.0469	0.108032	0.05165	0.0184161	0.051	0.136968	0.0636		0.129505	0.04275	0.011379	0.014	0.0044649	0.00472	0.00758902	0.00459
	0.0101975	0.0475	0.0962618	0.05555	0.0628923	0.0545	0.00542238	0.0671		0.021993	0.04255	0.00555056	0.0143	0.000811772	0.00468	0.00218358	0.004595
	0.00505141	0.0469	0.0204134	0.0566	0.0128651	0.0505	0.0769869	0.0654		0.06285	0.0422	0.025422	0.0143	0.00566315	0.0046	0.00230629	0.00455
	0.0766268	0.0453	0.00546711	0.0551	0.0400513	0.0523	0.0187928	0.062		0.0237153	0.04325	0.00307566	0.0149	0.00645115	0.00481	0.00695893	0.0045
	0.0154267	0.0487	0.0470627	0.055	0.290875	0.0523	4.83395e-05	0.0637		0.110412	0.0431	0.000859301	0.0131	0.0363289	0.00468	0.00346496	0.00453
	0.00232558	0.049	0.0469373	0.053	0.000164949	0.0561	0.0133133	0.0686		0.280455	0.04205	0.00447144	0.0149	0.000682322	0.0046	0.00274752	0.00456
	0.191482	0.049	0.116435	0.05285	0.045172	0.0533	0.0355803	0.067		0.000306986	0.0438	0.00325225	0.0144	0.00806198	0.00485	0.00371532	0.0046
	0.00380513	0.047	0.00815624	0.0578	0.00417386	0.0536	0.0658661	0.0626		0.0241166	0.0394	0.018103	0.014	0.00348195	0.00455	0.00839213	0.004495
	0.00555514	0.0469	0.151581	0.0583	0.047168	0.0524	0.217071	0.0662		0.107823	0.0431	0.0160136	0.0131	0.0034854	0.004635	0.00972091	0.00451
	0.0786336	0.0468	0.00494223	0.0548	0.000238714	0.0524	0.0210949	0.0655		5.03329e-05	0.0429	0.00122051	0.0149	0.00395323	0.00465	0.0119421	0.00435
	0.0546152	0.0453	0.0357554	0.0522	0.009835	0.0519	0.00589782	0.0672		0.153849	0.04355	0.000204268	0.0153	0.0246389	0.0046	0.00553867	0.00462
	0.00508867	0.0473	0.225787	0.05425	0.0130564	0.0524	0.00213481	0.068		0.00548504	0.0411	0.0114168	0.01455	0.0505608	0.00462	0.117689	0.004675
	0.00021021	0.046	0.0825178	0.0534	0.95923	0.0524	0.492086	0.0638		1.12937e-12	0.0421	0.00268656	0.0156	0.00324869	0.004765	0.0136912	0.00454
	0.0227731	0.0464	0.00175718	0.0505	0.0397388	0.0524	0.335837	0.0636		0.0207914	0.04395	0.00688108	0.0149	0.00214732	0.0047	0.00657718	0.004485
	0.00322289	0.0469	0.0418963	0.0538	0.0807126	0.0509	0.124806	0.064		0.175571	0.0408	0.0101083	0.0138	0.0237492	0.0047	0.00731111	0.00449
	0.0160202	0.0481	0.0955595	0.05485	0.0158382	0.0503	0.0306081	0.0628		0.0455856	0.04155	0.000203068	0.0143	0.0189931	0.00468	0.00408277	0.00456
	0.0207465	0.0486	0.0183643	0.0556	0.0405516	0.051	0.122358	0.0665		0.073168	0.0438	0.00410675	0.0137	0.00372234	0.004705	0.0238847	0.004555
	0.0615065	0.0469	0.196146	0.0526	0.24672	0.0516	0.116079	0.0628		0.00371737	0.0436	4.8368e-05	0.0139	0.00333092	0.004565	0.0148868	0.00447
	0.0861741	0.0471	0.506329	0.05525	0.304571	0.0511	0.0718385	0.067		0.0984117	0.0421	0.00189311	0.0138	0.00898564	0.00481	0.0105009	0.00455
	0.0912484	0.0464	0.0269238	0.0556	0.0447699	0.0532	0.0349913	0.0652		0.264506	0.04195	0.0154607	0.01455	0.00357068	0.00477	0.00543963	0.00451
	0.159954	0.0471	0.310839	0.0526	0.0338907	0.0523	0.0693248	0.0636		0.111613	0.0449	0.00258399	0.01445	0.00239123	0.004585	0.005583	0.00474
	0.0861979	0.0471	0.0555957	0.05425	0.0921679	0.0532	0.105736	0.0657		0.0917619	0.0435	0.0123445	0.0147	0.00763606	0.0046	0.00374113	0.00455
	0.00796527	0.0482	0.238998	0.0564	6.63639e-06	0.0494	0.0067016	0.0635		0.207964	0.04045	0.00433842	0.0145	0.0694138	0.00472	0.00764971	0.00469
	0.000200008	0.0442	0.00116352	0.0519	0.00106703	0.0524	0.000322426	0.0679		0.0449072	0.04255	0.0655193	0.01455	0.00396127	0.0046	0.0500776	0.00454
	0.16017	0.0475	0.0715754	0.05285	0.00133656	0.054	0.0263771	0.0633		0.0677922	0.04255	0.084121	0.01475	0.00456375	0.00474	0.0018138	0.004575
	0.00636294	0.0444	0.00701834	0.0541	0.721192	0.0538	0.0563972	0.0646		0.0513092	0.0419	3.1182e-05	0.0148	0.00352167	0.004625	0.00142574	0.00455
	0.0164921	0.0497	0.00605066	0.0545	1.01128	0.0514	0.00815062	0.0642		0.093922	0.0401	0.0187736	0.0149	0.00374336	0.00453	0.00485109	0.00449
	0.00444455	0.0494	0.0114463	0.0522	0.104241	0.0525	0.0367204	0.0665		0.0491899	0.0431	0.067195	0.014	0.00329743	0.00472	0.00179062	0.00455
	0.00919317	0.049	0.000302289	0.0527	0.0689064	0.051	0.0817264	0.0673		0.312496	0.0384	0.00351172	0.0147	0.00651612	0.00457	0.00352028	0.00459
	0.16439	0.0482	0.000901716	0.0577	0.081933	0.0535	0.121465	0.0625		0.0563954	0.0426	0.00374081	0.0151	0.00315291	0.00465	0.00122036	0.004485
	0.0363006	0.0463	0.000239371	0.054	0.0647043	0.0536	0.0934284	0.0638		0.0358888	0.04195	0.00518357	0.0141	0.00336672	0.004755	0.0118638	0.0046
	0.010626	0.0442	0.00184847	0.05345	0.0320305	0.0517	0.00374782	0.0657		0.0629919	0.0418	0.0041598	0.0142	0.00473823	0.004635	0.00636728	0.00444
	0.06237	0.0486	0.0220609	0.0526	0.000215541	0.0518	0.0272385	0.0663		0.0175212	0.0422	0.00566615	0.0137	0.012602	0.00466	0.00261226	0.00464
	0.0176083	0.0473	0.0134616	0.053	0.0444912	0.0524	0.0165951	0.0614		0.00371929	0.04315	0.00127802	0.01465	0.0123923	0.00463	0.00175936	0.00464
	0.194255	0.0476	0.131879	0.0536	0.474729	0.0532	0.00301605	0.0658		0.00161086	0.0422	0.00255382	0.0141	0.00352696	0.004565	0.0157901	0.004545
	0.0823332	0.0483	0.0367349	0.0526	0.292119	0.0508	0.143318	0.0637		0.0353293	0.0423	0.0201242	0.0145	0.00423772	0.00461	0.000226124	0.00458
	0.664056	0.0462	0.0481958	0.0566	0.0592431	0.0544	0.00331084	0.071		0.00044127	0.0432	0.00170436	0.01455	0.00465492	0.004735	0.00537571	0.00449
	0.0445685	0.0463	0.00949024	0.05595	0.0502968	0.0552	0.0636389	0.0656		0.0312092	0.0431	0.032321	0.0145	0.0149877	0.004755	0.0317894	0.00436
	0.0576287	0.0464	0.105153	0.05485	0.0825492	0.0524	0.0642216	0.0637		0.010956	0.0422	0.00251097	0.0142	0.00291626	0.00455	0.00417935	0.0046
	0.273742	0.0466	0.0011715	0.0526	0.00539698	0.0524	0.0139047	0.068		0.024268	0.04315	0.0770863	0.0144	0.00481417	0.0046	0.00872323	0.004415
	0.00392725	0.0487	0.158103	0.0529	0.0770083	0.0517	0.140355	0.0627		0.0627504	0.03965	0.0172556	0.0151	0.050761	0.00464	0.00018786	0.00474
	0.00753268	0.0468	0.0237279	0.0557	0.0478596	0.0527	0.0656372	0.0636		0.130964	0.04195	0.00528412	0.0149	0.14768	0.004815	0.00305037	0.004545
	0.000961476	0.045	0.0170028	0.0521	0.00108474	0.0513	0.0284141	0.0686		0.0499268	0.0416	0.0335448	0.0139	0.00339796	0.0047	0.00474876	0.00451
	0.0137596	0.0485	0.0177227	0.054	0.0370963	0.0528	0.000260728	0.0702		0.0126187	0.04355	0.0036445	0.01415	0.0052912	0.00473	0.00447545	0.00446
	0.0332531	0.051	0.0154233	0.0556	0.181406	0.0512	0.225036	0.0626		0.273416	0.0436	0.0217153	0.0137	0.0337074	0.00458	0.00377311	0.00467
	0.00630596	0.0497	0.0648057	0.0534	0.29601	0.0509	0.165432	0.0655		0.0138934	0.0431	0.0107799	0.0145	0.00280947	0.00473	0.00589094	0.00447
	0.000540954	0.0475	0.00701606	0.055	0.288373	0.0501	0.108791	0.067		0.0383191	0.04385	0.00550055	0.0147	0.00339083	0.00462	0.00506504	0.004505
	0.00807532	0.0468	0.00715943	0.0539	0.151173	0.053	0.242469	0.0641		0.0152666	0.04255	0.0312953	0.0145	0.0074924	0.00471	0.00314981	0.004615
	0.589114	0.047	0.109892	0.0569	0.0172128	0.0565	0.142828	0.0674		0.0482566	0.0411	0.126267	0.01355	0.014351	0.004555	0.00503421	0.00445
	0.0639591	0.0474	0.00805116	0.05525	0.148365	0.0519	0.216947	0.0636		0.211933	0.0435	0.00269392	0.0141	0.0245732	0.00467	0.00282844	0.00448
	0.0126945	0.0464	0.0692492	0.0534	0.387393	0.0524	0.0701776	0.0656		0.051559	0.0436	0.0393295	0.0149	0.00315899	0.00457	0.00358012	0.00446
	0.0563074	0.0482	0.0723455	0.0527	0.30164	0.0512	0.0235108	0.0621		0.04029	0.0426	2.19437e-13	0.0143	0.0464818	0.0047	0.00421177	0.00449
	0.0476571	0.049	2.5779e-12	0.05285	0.0099449	0.0522	0.185739	0.0662		0.00385634	0.0449	0.00043771	0.0142	0.0100175	0.0047	0.000139641	0.00461
	0.0693373	0.05	0.00794183	0.0538	0.0710234	0.05	0.135683	0.0621		0.0411298	0.0426	0.00775265	0.0153	0.00123184	0.00466	0.0294332	0.00472
	0.0727153	0.0471	0.124547	0.0548	0.0629359	0.0524	0.111449	0.0621		0.00698933	0.0432	0.035736	0.0148	0.00487221	0.004645	0.00347801	0.004485
	0.0171656	0.0464	0.0643075	0.0532	0.0538478	0.054	0.0703078	0.0636		0.118339	0.04355	0.00589217	0.014	0.00721981	0.00464	0.00145043	0.004495
	0.0155221	0.0505	0.0392385	0.05405	0.0132251	0.051	0.00923793	0.0641		0.00962755	0.04345	0.0755752	0.0153	0.00318156	0.00454	0.00355949	0.00472
	0.0120062	0.05	0.155302	0.0531	0.297197	0.0542	0.155435	0.0634		0.00031247	0.04315	0.0134588	0.0141	0.0035227	0.00472	0.00178002	0.00445
	0.0658385	0.046	0.0221957	0.054	0.166395	0.0525	0.0495055	0.0616		0.0108562	0.0422	0.0169006	0.0139	0.00140668	0.00473	0.00454689	0.00469
	0.0985669	0.0464	0.0501668	0.05475	0.098179	0.0524	0.000942975	0.067		0.0946502	0.0437	0.0206496	0.0142	0.00756134	0.0045	0.00261557	0.00452
	0.039648	0.0464	0.170055	0.0531	0.0168754	0.054	0.216145	0.0652		0.0809126	0.0419	0.0139116	0.0148	0.00385386	0.00471	0.00498313	0.00468
	2.35061e-07	0.0489	0.0275239	0.05885	0.318971	0.0536	0.367443	0.0616		0.0382507	0.0435	0.111598	0.0138	0.00376651	0.00454	0.00567528	0.004585
	0.031857	0.0481	0.0437893	0.0512	0.417857	0.0524	0.0717064	0.0672		0.212513	0.04025	0.00197516	0.0149	0.00395712	0.00466	0.00144496	0.00439
	0.0864505	0.0481	6.83636e-05	0.0516	0.306787	0.0527	0.078686	0.0621		0.0481762	0.04315	0.137839	0.01445	0.00388398	0.00465	0.00789559	0.004505
	0.124492	0.0474	0.714149	0.0541	0.40674	0.051	0.017895	0.0636		0.322017	0.0447	0.0133411	0.01415	0.00487431	0.00467	0.00664094	0.00462
	0.236864	0.045	0.0809293	0.05745	0.0754974	0.0507	0.000283251	0.0628		0.136081	0.0393	0.0120765	0.0148	0.000298298	0.00481	0.0403938	0.00449
	0.0365346	0.0474	0.0747983	0.0579	0.18128	0.0532	0.0271082	0.0658		0.00910936	0.04395	0.0303786	0.01425	0.0423272	0.00475	0.0978782	0.00456
	0.0172498	0.0473	0.0827004	0.0526	0.053453	0.0544	0.155825	0.0642		0.0324509	0.0411	0.0273089	0.0146	0.000538716	0.00466	0.00809735	0.004485
	0.038028	0.0483	0.0474139	0.0529	0.128242	0.0535	0.131115	0.0631		0.0199714	0.0432	0.0392483	0.0149	0.00365975	0.004575	0.000501887	0.00475
	0.23143	0.0464	0.00851996	0.0534	0.0629592	0.0521	0.00219212	0.0658		0.0302816	0.0395	0.00904781	0.0148	0.0699217	0.00456	0.000660731	0.00443
	5.55353e-05	0.046	0.0536476	0.05455	0.000248188	0.0568	0.0707424	0.064		0.072011	0.0422	0.0023834	0.0135	0.00379891	0.004735	0.00135944	0.00451
	0.0183481	0.0466	0.0922122	0.0531	0.117853	0.0534	0.0491172	0.0662		0.000632466	0.04165	0.00439433	0.0143	0.0114196	0.00464	1.86818e-12	0.00452
	0.113467	0.0471	0.0509736	0.0529	0.11231	0.0509	0.150868	0.0636		0.00028619	0.0415	3.51513e-05	0.01475	0.00447728	0.004645	0.00543988	0.00464
	0.0430138	0.0474	0.186153	0.05125	0.0793245	0.0524	0.0911318	0.0679		0.0484173	0.0436	0.00237967	0.0141	1.84503e-05	0.00466	0.00698373	0.00448
	0.232747	0.0477	0.138482	0.0544	0.0106089	0.0543	0.00595844	0.0669		0.0305721	0.0433	0.0075594	0.014	0.00358858	0.004545	0.00217233	0.00466
	0.0376666	0.0482	0.0735703	0.0504	0.0645524	0.0513	0.237681	0.065		0.0647232	0.0416	0.00363145	0.0147	0.00285228	0.00472	0.0308266	0.004575
	0.00456405	0.0462	0.0134391	0.05855	0.123432	0.0517	0.0412075	0.0663		0.00528486	0.0422	0.0126444	0.0154	0.00354448	0.00485	0.00378485	0.004525
	0.0687158	0.0469	0.0316986	0.0535	0.00534568	0.0541	0.000697824	0.0673		0.0104977	0.0399	0.0107547	0.01395	0.00743336	0.00461	0.00729674	0.00456
	0.0625343	0.0469	0.0363399	0.0529	0.0311296	0.0509	0.155403	0.0672		0.0344525	0.04185	0.0026503	0.0133	0.00377451	0.0046	0.00652511	0.00441
	0.031449	0.05	0.00407841	0.0526	0.0326974	0.0542	0.0477406	0.0679		0.0266354	0.0424	0.00581676	0.0143	0.00589044	0.00474	0.00932922	0.004695
	0.193979	0.0496	0.0386315	0.0526	0.0534434	0.0524	0.00631818	0.0656		0.0123766	0.04055	0.00361524	0.0148	0.00397318	0.00474	0.00587341	0.00444
	0.0701575	0.0477	0.0800763	0.0527	0.0622203	0.0521	0.113966	0.0652		0.0110535	0.0429	0.00936105	0.015	0.00293625	0.0047	0.00408588	0.00447
	0.000102544	0.0492	0.000632817	0.053	0.141246	0.0517	0.18073	0.0631		0.018034	0.0418	0.074323	0.0143	0.00689074	0.00445	0.00486735	0.00442
	0.0691799	0.0449	0.0246319	0.0533	0.0387055	0.054	0.115076	0.0627		0.160537	0.0418	0.0175035	0.0149	0.0428584	0.00456	0.00428474	0.00456
	0.0504458	0.0489	0.0329999	0.0523	0.00753998	0.0524	0.0345308	0.0637		0.241801	0.0432	0.0914001	0.014	0.00719728	0.0046	0.00195365	0.00454
	0.609814	0.0489	0.0966922	0.053	0.133939	0.0521	0.027012	0.0679		0.078316	0.0423	0.00323641	0.0143	0.0270031	0.00481	0.00379436	0.00456
	0.126495	0.0493	0.0107561	0.05425	0.036649	0.0516	0.0842366	0.0621		0.00599199	0.0411	0.000185265	0.0149	0.00364425	0.004775	0.00843118	0.00455
	0.261553	0.045	0.144333	0.05245	0.0767083	0.0528	0.000409758	0.0621		0.00391098	0.0405	0.00165607	0.0148	0.00327399	0.00474	0.0208336	0.004545
	0.0628767	0.0453	0.000705733	0.053	0.236442	0.0524	0.0341185	0.064		4.42629e-05	0.0422	0.000237991	0.0148	0.00351431	0.00472	0.00208769	0.004545
	0.000962677	0.0456	3.56484e-05	0.05485	0.117709	0.0525	0.168279	0.0697		0.00489129	0.04125	0.0196907	0.014	0.00590409	0.00466	0.00778277	0.00455
	0.0307724	0.0469	0.108919	0.05605	0.280562	0.054	0.0968369	0.0674		0.0354703	0.0446	0.0225633	0.0159	0.00244788	0.00476	0.0150513	0.004705
	0.0455088	0.0472	0.144309	0.0526	0.00050872	0.0524	0.188957	0.0629		0.0931371	0.0421	0.0494418	0.0148	0.0030178	0.00462	0.000628959	0.00459
	0.0990277	0.0464	0.246578	0.0556	0.106598	0.0533	0.0522101	0.0665		0.162637	0.04025	0.026322	0.01445	0.0031942	0.00457	0.0040738	0.0046
	0.061978	0.0455	0.0228759	0.0546	0.0257862	0.0525	0.0256573	0.0621		0.00331781	0.0422	0.0110865	0.0144	0.146175	0.0047	0.0145589	0.0046
	0.303347	0.0478	0.00025007	0.0566	0.0265686	0.0538	0.0368088	0.0637		0.00316494	0.04205	0.00130871	0.0143	0.00732595	0.00477	0.00106001	0.00461
	0.0480815	0.0464	0.00614713	0.05275	0.0401606	0.0507	0.115478	0.0646		0.0450518	0.0403	0.0105004	0.0148	0.00310953	0.00466	0.0221934	0.004795
	0.00308769	0.0471	0.0114912	0.0514	0.0779056	0.0562	0.0473759	0.063		0.00489722	0.04335	0.0736251	0.0145	0.0126576	0.00466	0.00315946	0.00459
	0.0458958	0.0481	0.0869262	0.0546	8.22397e-05	0.0528	0.0611086	0.0683		0.00581718	0.0429	0.00536877	0.0149	0.00424038	0.00472	0.00859895	0.00462
	0.19093	0.0492	0.0401668	0.0515	0.0741601	0.0527	0.233558	0.0665		0.00426826	0.0435	0.00563608	0.014	0.00254302	0.004565	0.0252902	0.004625
	0.0833735	0.0476	0.240227	0.05615	0.0834158	0.0499	0.138553	0.0657		0.0033209	0.0414	0.0152468	0.01495	0.00772785	0.00458	0.00375965	0.004715
	8.10474e-05	0.0469	0.0467921	0.05275	0.226074	0.0509	0.0532809	0.0625		0.0302349	0.0436	0.215256	0.0139	9.10219e-05	0.0047	0.00438605	0.00456
	0.131193	0.049	0.198054	0.0556	7.13016e-05	0.0536	0.0331723	0.0646		0.0154928	0.0434	0.0167605	0.0139	0.0112419	0.00466	0.0292216	0.00455
	0.0342747	0.0491	0.0033268	0.0522	0.0965423	0.0524	0.418681	0.0638		0.0984271	0.04325	0.00108384	0.015	0.00229176	0.00471	0.00252165	0.0046
	0.238595	0.0484	0.107822	0.05305	0.0114288	0.0536	0.0259654	0.0637		0.00475805	0.0421	0.00489328	0.01455	0.00450643	0.00472	5.88965e-05	0.004615
	0.0295878	0.0447	0.0666949	0.05515	0.301663	0.05	0.206477	0.0616		0.0206739	0.0431	0.0255492	0.0148	0.00984326	0.00465	0.00492766	0.00445
	0.000412982	0.0455	0.0166052	0.0514	0.346396	0.0532	0.00282569	0.0673		0.0197437	0.0432	0.00889068	0.01465	9.24826e-05	0.00457	0.00196348	0.00447
	0.0246572	0.0463	0.152663	0.05225	0.361726	0.0563	0.139327	0.0642		0.000245033	0.03975	0.00671753	0.0135	0.00461795	0.0047	0.00780709	0.004515
	0.181628	0.0442	0.464555	0.05405	0.0836483	0.0561	0.0555774	0.0636		0.00701792	0.04275	0.0478512	0.0145	0.00365958	0.004595	0.00271547	0.0045
	0.297916	0.0457	0.146387	0.0576	0.0810213	0.0525	0.0832922	0.063		0.0465345	0.04115	0.00544169	0.0144	0.00406399	0.0047	0.00348509	0.00451
	0.565195	0.0464	0.035063	0.0526	0.123044	0.0549	0.11818	0.0654		0.0397044	0.0406	0.000546717	0.0149	0.0280437	0.00464	0.0293496	0.004445
	0.0496634	0.0463	0.237933	0.0551	0.0104432	0.0508	0.0963665	0.0668		0.0374501	0.04335	0.00273783	0.0146	0.0246331	0.00475	0.0930271	0.004665
	0.125307	0.049	0.000615142	0.0551	0.337277	0.0567	0.205331	0.0665		9.13439e-09	0.0438	0.0215227	0.0145	0.0267327	0.004505	0.00166306	0.00449
	0.234641	0.048	0.0142903	0.054	0.0436758	0.0522	0.785597	0.0646		0.0808468	0.0425	0.00764247	0.0146	0.00279714	0.004565	0.0137676	0.00462
	0.0116278	0.0474	0.0680445	0.05475	0.0916956	0.053	0.183808	0.0663		0.027765	0.04165	0.0179521	0.01385	0.00120768	0.00465	0.0031539	0.004725
	0.458956	0.042	0.0100946	0.0536	0.0372139	0.0502	0.12566	0.0635		0.0868703	0.0436	0.0223721	0.0139	0.00357236	0.004665	0.00210941	0.00455
	0.0406618	0.0482	0.0853668	0.0548	0.0336749	0.0522	0.19956	0.0643		0.00830625	0.04145	7.97376e-07	0.0146	0.00472831	0.004745	0.0189921	0.00463
	0.47441	0.0471	0.220571	0.055	0.127059	0.0538	0.0287828	0.0637		0.0271539	0.0387	0.0159926	0.0148	0.00340978	0.004655	0.00303647	0.00449
	0.510994	0.0464	0.293244	0.0534	0.0647271	0.0522	0.00195622	0.0679		0.0348107	0.0436	0.00360354	0.0143	0.00418339	0.00477	0.00653948	0.00461
	0.160677	0.0476	0.0626817	0.0576	0.285829	0.0525	0.0315485	0.0665		0.000226279	0.04415	0.0339289	0.015	0.00470309	0.00454	0.000561611	0.00448
	0.281544	0.0472	0.280197	0.0556	0.199826	0.0528	0.239115	0.0646		0.00208574	0.0397	0.00472021	0.0149	0.00421777	0.00467	0.0280249	0.004495
	0.0035704	0.0459	0.0274494	0.0581	0.000490814	0.0513	0.0473901	0.0635		0.00502033	0.0397	0.00764166	0.0153	0.0033942	0.00472	0.00575296	0.00455
	0.121484	0.0476	0.000475765	0.0566	0.110666	0.0528	0.0495064	0.0663		0.000288879	0.044	0.0232743	0.0143	0.0109134	0.00453	0.003439	0.00444
	0.0242864	0.0473	0.161415	0.05225	0.0836016	0.0522	1.62844e-13	0.0675		0.0475604	0.03875	0.00185507	0.0144	0.00493444	0.004645	0.00137815	0.004685
	0.0102699	0.0446	0.0583959	0.05295	0.0665412	0.0525	0.139392	0.0699		0.012749	0.04355	0.00993094	0.0148	0.00855216	0.00464	0.00356736	0.00456
	0.00397136	0.0486	0.0613995	0.0539	0.033362	0.0527	0.0428368	0.0665		0.0384733	0.04335	0.0454035	0.0147	0.00442789	0.0046	0.00310573	0.0045
	0.119297	0.0468	0.011993	0.05805	0.0661994	0.0532	0.0701679	0.0659		0.0377674	0.04035	0.0148391	0.0149	0.00835582	0.00472	0.00335132	0.00456
	0.0326893	0.0499	0.0230195	0.05365	0.178989	0.0538	0.172409	0.0659		3.50375e-05	0.0422	0.0124994	0.0147	0.00359688	0.00472	0.00344507	0.00436
	0.00418382	0.049	0.0333877	0.0554	7.31239e-07	0.0541	8.65754e-07	0.0611		0.0386769	0.0407	0.0103794	0.0143	0.00291496	0.00466	0.00346802	0.004465
	0.0807422	0.0458	0.144272	0.0536	0.364653	0.0549	0.243597	0.065		0.422153	0.04115	0.00671869	0.0147	0.00459421	0.00474	0.00658992	0.00448
	0.030046	0.0491	0.300018	0.05395	0.0543856	0.0525	0.859022	0.0638		0.0996461	0.0405	0.0610858	0.014	0.000528016	0.00472	0.000133941	0.00455
	0.0162488	0.0472	0.0153862	0.05325	0.0916478	0.0538	0.103097	0.0671		0.0122417	0.0416	0.00271474	0.01395	0.0038009	0.0047	0.00271827	0.004715
	0.00232567	0.0484	0.0310831	0.053	0.231828	0.0512	0.155237	0.0663		0.0968665	0.0366	0.00142251	0.0148	0.00367105	0.00477	0.00154662	0.0045
	0.0500955	0.0486	0.0131619	0.0573	0.247862	0.0528	0.0831671	0.0628		0.000224587	0.0455	0.00144937	0.01445	0.00351819	0.00462	0.000156214	0.00437
	0.00331992	0.048	0.298507	0.0536	0.0904381	0.053	0.0365818	0.0652		0.0192456	0.0401	0.0246768	0.0142	0.0026094	0.00466	0.00939065	0.004485
	0.0056215	0.0494	4.57955e-05	0.0551	0.0562446	0.0541	0.265813	0.0652		0.0466506	0.0419	0.00430442	0.0149	0.00528459	0.00466	0.00351137	0.00455
	0.0470612	0.0477	0.100426	0.05485	0.369281	0.0521	0.148008	0.0674		0.0127067	0.0453	0.00652505	0.0138	0.00246546	0.004685	0.00736899	0.004495
	0.110521	0.0476	0.0691106	0.0539	0.0117841	0.056	0.0784167	0.0634		0.0366222	0.04065	0.0221406	0.0145	0.00453319	0.004525	0.0184658	0.00456
	0.011479	0.0492	0.0548935	0.0535	0.0586689	0.0521	0.064306	0.0621		0.0443196	0.042	0.000298363	0.0143	0.00491807	0.0047	0.0210634	0.00441
	0.0193782	0.0493	0.126118	0.054	0.165902	0.0524	0.049778	0.0673		0.163312	0.0436	0.0613098	0.015	0.00351762	0.00473	0.0367297	0.00459
	0.0394639	0.0458	0.0969252	0.0582	0.00484524	0.0523	0.00503236	0.0628		0.0110018	0.044	0.0241566	0.01475	0.00277286	0.00466	0.0197864	0.00452
	0.224982	0.0486	0.00187483	0.0532	0.0231772	0.0513	0.0765024	0.0652		0.0560867	0.0447	0.00504816	0.0137	0.00344737	0.00478	0.0217285	0.004545
	0.0248543	0.0476	0.081572	0.054	0.0126975	0.0512	0.0729099	0.0628		0.0230557	0.0414	0.019456	0.01555	0.00211713	0.00468	0.00308928	0.004535
	0.0129202	0.0441	0.0607873	0.0528	0.198269	0.0512	0.00634153	0.0672		0.122439	0.04235	0.025254	0.0148	0.0508115	0.00457	0.079415	0.00459
	0.0588803	0.048	0.0319377	0.052	0.0127103	0.0533	0.0671858	0.0667		0.109466	0.0422	0.0718247	0.015	0.00351985	0.004665	0.00762835	0.00469
	0.00777357	0.0474	0.00912106	0.05675	0.241926	0.0517	0.008833	0.0673		0.00769835	0.0411	0.00175693	0.0145	0.00590784	0.00458	0.0260677	0.0045
	0.0310358	0.0485	0.103144	0.05795	0.0929667	0.0497	0.402028	0.0659		0.046292	0.0446	0.052056	0.0145	0.00117134	0.004675	0.00123517	0.00456
	0.0322963	0.0477	0.0270778	0.0516	6.98211e-05	0.0492	0.141988	0.0636		0.0306234	0.0432	0.0122085	0.0143	0.0270639	0.00462	0.0599225	0.004525
	0.00817827	0.0443	0.0239301	0.0544	0.122717	0.0536	0.0575693	0.0643		0.000149006	0.04445	0.0162719	0.0142	0.00479028	0.0047	0.00366466	0.00458
	0.013386	0.0482	0.0890208	0.0526	0.290971	0.0533	0.24569	0.0673		0.214983	0.041	0.00746553	0.0153	0.000924539	0.004625	0.0109556	0.00447
	0.0373226	0.05	0.121125	0.0533	0.108044	0.0513	0.0382328	0.0643		0.0361834	0.04395	0.027281	0.0143	0.000108439	0.00454	0.0239778	0.004475
	0.0175306	0.047	1.1458e-06	0.0566	0.0878361	0.0511	0.000205952	0.0636		0.0592069	0.0403	0.00900271	0.014	0.0155462	0.004625	0.00314533	0.004515
	0.0191786	0.0469	0.0179751	0.0536	0.0327471	0.0532	0.00958418	0.0655		0.0713039	0.0432	0.0215109	0.0141	0.00424024	0.00463	0.0094166	0.00471
	0.0232535	0.0475	0.0491849	0.05365	0.0207158	0.0542	0.138168	0.0671		0.0469461	0.0436	0.0136245	0.0143	0.00186564	0.00464	0.0019731	0.00471
	0.0123179	0.0481	0.113448	0.0549	0.115576	0.0541	0.108174	0.0656		0.119711	0.04115	0.0155705	0.01515	0.00357746	0.00472	0.00338102	0.00459
	0.0250362	0.0482	0.191708	0.05405	0.007872	0.054	0.0564938	0.0703		0.0283157	0.04365	0.0287701	0.0147	0.0060029	0.00472	6.78491e-05	0.00457
	0.0113221	0.05	0.0977446	0.05615	0.0138041	0.054	0.00690024	0.0652		0.000366213	0.042	0.00952588	0.0151	0.00327931	0.00466	0.00182119	0.0046
	0.0125025	0.0473	0.0531772	0.0536	0.0190644	0.0519	0.296304	0.0628		0.00463491	0.0422	0.00402474	0.0149	0.00295964	0.0046	0.000206551	0.00477
	0.186945	0.05	0.0462457	0.0518	0.0984824	0.0534	0.0013379	0.0625		0.0848774	0.0431	0.0760686	0.0156	0.00121185	0.0047	0.0216745	0.00448
	0.169016	0.0472	0.183881	0.0534	5.60482e-05	0.0563	0.0137017	0.0636		0.142772	0.044	0.00362113	0.0153	0.00395877	0.0047	0.00836017	0.004575
	0.0135081	0.0476	0.093994	0.0526	0.0347382	0.0537	0.00720258	0.0646		0.0354129	0.04275	0.00105942	0.0149	0.00950121	0.00462	0.00381432	0.00468
	0.00608327	0.0469	0.0178768	0.0536	0.0589275	0.0524	0.376932	0.0663		0.0165993	0.043	0.0542333	0.0149	0.00388739	0.004555	0.0034009	0.004545
	0.0307585	0.0471	0.0529555	0.0536	0.0449787	0.0538	0.000395213	0.0638		0.103319	0.0422	0.0024366	0.01465	0.00505318	0.0047	0.00374586	0.00454
	0.0741671	0.0456	0.369797	0.0515	0.000315591	0.0537	0.13031	0.0676		0.039539	0.0384	0.0768817	0.0143	0.00374637	0.00453	0.000177642	0.00468
	9.7238e-13	0.0468	0.0829558	0.0561	0.0442165	0.0524	0.0334956	0.0663		0.141418	0.0435	0.0843175	0.0156	0.00292685	0.0047	0.0144401	0.00451
	0.0405619	0.0458	0.0978731	0.0561	0.000197294	0.0516	0.1043	0.0611		0.0618936	0.0431	0.0222408	0.0143	0.00332497	0.00472	0.0045098	0.00463
	0.0512001	0.0471	0.0743296	0.053	8.19199e-05	0.0532	0.120579	0.065		0.273759	0.0429	0.128677	0.0141	6.2255e-13	0.004655	0.00176121	0.004615
	0.174521	0.0492	0.0398687	0.05365	0.0919468	0.0533	0.0550856	0.0656		0.553162	0.03885	0.0624756	0.0146	0.00353578	0.00471	0.00260559	0.00463
	0.0208097	0.0484	0.0315395	0.0536	0.000622535	0.0534	0.0281213	0.0637		0.0387265	0.0399	0.0362194	0.0142	0.00482986	0.0047	0.00971083	0.00462
	0.11683	0.0455	0.0131592	0.0535	0.0673044	0.0524	0.408353	0.0659		0.157209	0.0397	0.0116664	0.01425	0.00488086	0.00466	0.0112882	0.00451
	6.79941e-09	0.0468	0.0450809	0.05425	0.0233778	0.0538	0.108848	0.0626		0.0479731	0.0431	0.00416929	0.0138	0.0144925	0.004735	0.003522	0.00456
	0.134567	0.0468	0.151275	0.055	0.00615487	0.0522	0.0176569	0.0658		0.00390995	0.04345	0.00154777	0.0138	0.0043894	0.00466	0.0094214	0.004485
	0.0622334	0.0474	0.0670846	0.0526	0.00987454	0.0534	0.0419317	0.0665		0.0559524	0.0422	0.0104014	0.0149	0.0037314	0.00462	0.00521273	0.00466
	0.110756	0.0442	0.0687437	0.0557	0.00214035	0.0541	0.00264042	0.0611		0.00321466	0.0418	0.00367799	0.01425	0.00650028	0.00459	0.00964211	0.00463
	0.000824342	0.0482	0.122106	0.0533	0.0675129	0.0513	0.00214404	0.0659		0.00664159	0.0435	0.00432844	0.0142	0.00769852	0.00462	0.00374112	0.0047
	0.00426295	0.0457	0.000564865	0.05925	0.231248	0.0527	0.00460723	0.0656		0.120729	0.04165	0.00170056	0.0153	0.00973806	0.00481	0.00363802	0.004735
	0.0231887	0.0464	0.0245882	0.0539	0.115001	0.0538	0.32975	0.0613		0.0259702	0.0426	0.00594456	0.0145	0.0060444	0.00472	0.000917883	0.00445
	0.00464683	0.0468	0.062076	0.0534	0.037661	0.0524	0.0342964	0.0655		0.254554	0.04055	0.0111508	0.0145	0.00263216	0.00454	0.00539794	0.00458
	0.00093842	0.0481	0.0357529	0.0549	0.000215227	0.0516	0.00162679	0.065		0.020285	0.04315	0.0129753	0.0147	0.0186758	0.00477	0.0176872	0.00458
	0.0847519	0.0444	0.067785	0.0548	0.0411571	0.0492	0.0459581	0.0631		0.0936044	0.0404	0.00136081	0.014	0.00027586	0.00467	0.00185322	0.00458
	0.0434221	0.0439	0.000215113	0.05425	1.47175e-08	0.0524	0.313013	0.0663		0.141412	0.04105	0.00239172	0.01475	0.0674301	0.00481	0.00200454	0.00459
	0.0429181	0.0463	0.0359216	0.0532	0.108717	0.0534	0.158293	0.0638		0.334863	0.0422	0.0231295	0.01405	0.00380621	0.00462	0.00301579	0.00438
	0.138394	0.0437	0.169399	0.0578	0.0228208	0.0527	0.0171607	0.0652		0.0122852	0.0416	0.000900836	0.0138	0.00440482	0.004735	0.00182201	0.00461
	0.0190218	0.0504	0.0193807	0.0537	0.0693331	0.0517	0.0972861	0.0656		0.212069	0.04005	0.0260449	0.0146	0.0170117	0.00472	0.00512099	0.00456
	0.0441698	0.0491	0.0439059	0.0522	0.0387931	0.0533	0.000757969	0.0631		0.189423	0.0436	0.0339539	0.0146	0.00490875	0.00464	0.00356008	0.00463
	0.00656035	0.0478	0.173195	0.05125	0.00932759	0.0517	0.200646	0.0663		0.0614515	0.0431	0.000901228	0.015	0.00395785	0.00472	0.00536806	0.00455
	0.0066936	0.048	0.0944788	0.054	0.053511	0.0474	0.10327	0.0627		0.000669369	0.04055	0.0116209	0.0141	0.00492748	0.004675	0.00277711	0.004505
	0.0125769	0.0434	0.0577636	0.0536	0.0560487	0.0509	0.0332618	0.0665		0.0390094	0.043	0.000690105	0.01435	0.00273273	0.00462	0.00668935	0.0045
	0.00539193	0.0463	0.0149916	0.05345	0.00197156	0.0521	0.139887	0.0641		3.42437e-05	0.0436	0.224741	0.0146	0.00137412	0.00468	0.00312657	0.00445
	0.00730178	0.0481	0.00070067	0.05305	0.0562199	0.0545	0.0457015	0.0643		0.0287863	0.04035	0.0118512	0.0146	0.00134618	0.0046	0.00245963	0.00456
	0.0324005	0.0489	0.00689276	0.0558	0.151412	0.0563	0.119809	0.0631		0.442247	0.0436	0.00341268	0.0137	0.00309101	0.004675	0.00313416	0.004485
	0.000884681	0.0481	0.2065	0.05465	0.138439	0.0524	0.0540483	0.0636		0.0452936	0.0414	0.0913521	0.01495	0.00330568	0.004765	0.001527	0.00461
	0.00151785	0.047	0.0073017	0.0554	0.0349498	0.0524	0.00225627	0.067		0.0723449	0.04275	0.0215848	0.0141	0.00916451	0.00469	0.000549966	0.00452
	0.139617	0.0434	0.0922315	0.0574	0.281188	0.0501	0.0775999	0.0687		0.0345514	0.04255	0.0290431	0.0143	0.00371124	0.00462	0.00170678	0.00443
	0.00418432	0.045	0.12061	0.0536	0.0522022	0.0509	0.137895	0.0634		0.068906	0.0438	0.00644112	0.0149	0.00420042	0.00462	0.00371799	0.00459
	0.154846	0.0499	0.278544	0.0531	5.63354e-08	0.0543	0.201796	0.0625		0.0178397	0.0426	0.00934859	0.01395	0.00381952	0.00471	0.00615511	0.00452
	0.0408258	0.0499	0.0806558	0.05395	0.147523	0.0533	0.0822382	0.0643		0.0921944	0.044	0.00501316	0.014	0.00102042	0.0046	0.00327093	0.00456
	0.0358648	0.0487	0.0314752	0.05405	0.298109	0.0528	1.78689e-07	0.0621		0.0519729	0.04215	0.000140036	0.0147	0.000410765	0.00453	0.000143969	0.00458
	0.00311261	0.0466	0.11855	0.0549	0.181978	0.0503	0.217078	0.0655		0.00640541	0.04465	0.0636061	0.0141	0.0433471	0.00473	0.00290755	0.00445
	0.0717922	0.0459	0.0435181	0.05365	0.0569846	0.0535	0.000923536	0.062		0.0109837	0.0405	0.0179376	0.0148	0.00592508	0.0047	0.00828212	0.00483
	0.182121	0.0462	0.0236669	0.05355	7.32234e-05	0.0527	0.223693	0.0669		0.199083	0.0421	0.000798949	0.0141	0.00347394	0.00463	0.199097	0.00473
	0.0232105	0.0483	0.0737767	0.05405	0.355179	0.0532	0.0625041	0.063		0.0208359	0.04365	0.00483526	0.014	0.0031191	0.00466	0.00239791	0.00472
	0.0632599	0.0455	0.0190461	0.056	0.00307491	0.0513	0.0760874	0.0636		0.0634465	0.04065	0.00301962	0.0148	0.00366979	0.00462	0.0358484	0.004545
	0.0194323	0.0455	0.00664904	0.0549	0.000233697	0.0499	0.00156551	0.0628		0.0329506	0.0436	0.0599962	0.0141	0.00328595	0.00468	0.00361951	0.00456
	0.000218027	0.0463	0.00704977	0.0545	0.035338	0.0534	0.539857	0.0637		0.0189963	0.0422	0.0164705	0.0147	0.00236256	0.00449	0.00953873	0.004475
	0.055581	0.0497	0.0569655	0.0526	0.158499	0.0534	0.0391547	0.0628		0.0651693	0.0414	0.0488875	0.0147	0.00309648	0.00462	0.00605891	0.00464
	0.0429896	0.0473	0.12104	0.0556	0.000289573	0.0494	0.00660821	0.0662		0.509792	0.0434	0.018889	0.0149	0.00247102	0.004725	0.00430013	0.00459
	0.0655258	0.0469	0.387486	0.0529	0.0209865	0.0522	0.049657	0.0634		0.109638	0.03965	0.0780714	0.0149	0.061683	0.00455	0.00428485	0.00462
	0.130569	0.0462	0.0288186	0.053	0.00441778	0.0518	0.0150922	0.0646		0.0275867	0.04315	0.0235058	0.0148	0.0100436	0.00473	0.00286164	0.00451
	0.0850798	0.0487	0.0861583	0.05925	0.0401583	0.0517	1.13933e-12	0.0662		0.00633827	0.0394	0.0114699	0.0148	0.0147088	0.004765	0.137067	0.00461
	0.342379	0.0474	0.0217843	0.05345	0.0895053	0.0527	0.000390781	0.0658		0.021843	0.0442	0.00855317	0.0142	0.0235164	0.00458	0.00348863	0.00456
	0.00955552	0.0473	0.00283433	0.0564	0.0111179	0.0517	0.0298537	0.062		0.0958761	0.043	0.0117274	0.0143	0.0614492	0.004595	0.0021608	0.00449
	0.0271082	0.045	0.0304857	0.0511	9.02346e-13	0.0513	0.00307109	0.0642		0.0165663	0.04105	0.067907	0.014	0.00353159	0.004695	0.00209496	0.00447
	0.0450282	0.0466	0.074584	0.05125	0.0189787	0.054	0.000250343	0.0612		0.00728844	0.04155	0.00746991	0.0152	0.00572608	0.00471	0.0443228	0.00459
	0.00151177	0.0459	0.0110226	0.0554	0.120956	0.0538	0.0456604	0.0628		0.00107596	0.0425	0.0201907	0.0149	0.00304862	0.00462	0.00422462	0.00461
	0.0174029	0.0476	0.108841	0.0513	0.0660283	0.0506	0.00821571	0.0715		0.244347	0.0407	0.00638005	0.014	0.0585457	0.004625	0.00567355	0.004665
	0.0339746	0.045	0.0619633	0.0573	0.0609958	0.0524	0.120246	0.0637		0.00909124	0.04195	0.0260378	0.0149	0.00562591	0.00448	0.00232195	0.00459
	4.4329e-06	0.0482	0.0566446	0.05345	0.0130622	0.0507	1.34412	0.0677		0.0640365	0.04165	0.00675596	0.0157	0.00300441	0.00454	0.00353142	0.004555
	0.027026	0.0439	0.074525	0.0536	0.0776912	0.0524	0.0508233	0.0621		0.016793	0.0432	0.0295474	0.0134	0.000262409	0.00468	0.00410861	0.00451
	0.00728132	0.0464	0.00347296	0.05475	0.103067	0.0579	0.00435943	0.0621		0.212738	0.0449	0.0314697	0.0143	0.00592	0.00462	0.00910835	0.00447
	0.111017	0.0487	0.0475585	0.05285	0.138694	0.0534	0.182132	0.0628		0.0444207	0.043	0.0063588	0.0141	0.00829621	0.00459	0.00268992	0.004535
	0.0464326	0.0471	0.0269248	0.0534	0.0390639	0.0513	1.29534e-12	0.0642		0.270701	0.042	0.00465082	0.0148	0.00654657	0.00466	0.0013679	0.004845
	0.182448	0.0474	0.0928481	0.0557	0.27649	0.0525	0.171132	0.0672		0.107479	0.0431	0.0395316	0.0149	0.00836603	0.00465	0.00217423	0.00456
	0.000286113	0.0463	0.089322	0.0533	0.186128	0.0516	0.00235606	0.0669		0.032372	0.0411	0.0499906	0.0144	0.0521369	0.00462	0.00313126	0.004715
	0.0472997	0.0474	0.250403	0.0531	0.102281	0.0524	0.0364985	0.0637		0.0577897	0.04145	6.25512e-05	0.01525	0.00650118	0.00449	0.00657705	0.00459
	0.165048	0.0468	0.237792	0.0533	0.180874	0.0509	0.0731203	0.0657		0.0182621	0.04355	0.0571517	0.0141	6.62248e-05	0.0047	0.00302501	0.00449
	0.0474735	0.0487	0.0234282	0.0549	0.205335	0.0527	0.111298	0.0657		0.103621	0.0416	0.0269567	0.0148	0.00539451	0.00467	0.00343499	0.00456
	0.00957705	0.0473	0.0393367	0.0554	0.108581	0.0539	0.0830133	0.0638		0.052287	0.0436	0.00547788	0.0137	0.0059495	0.00471	0.0219731	0.00439
	0.0100196	0.043	0.0364453	0.0516	0.0628096	0.055	0.0187255	0.0677		0.0769976	0.0424	0.0325285	0.0132	0.00581236	0.00474	0.00141991	0.004575
	0.117401	0.0471	0.109389	0.0532	0.0395854	0.0514	0.000289528	0.0672		0.225746	0.0429	0.0549431	0.0149	0.0197057	0.00471	0.0453921	0.004735
	0.001915	0.05	0.039269	0.0537	0.00116209	0.054	0.0491801	0.0631		0.0535475	0.04045	0.0946352	0.0148	0.00400034	0.004725	0.00199204	0.004405
	0.00491408	0.0471	0.0137688	0.05275	0.0156278	0.0534	0.000945846	0.0629		0.0960304	0.04215	0.0152965	0.0141	0.573424	0.00455	0.00205337	0.00444
	0.0456108	0.0493	0.0802067	0.05815	0.116808	0.0514	0.125201	0.0631		0.0851902	0.0426	0.0153615	0.0145	0.0101899	0.00461	0.00564912	0.004595
	0.0983247	0.0471	0.0788276	0.05355	0.0997973	0.0524	0.0795822	0.062		0.000742376	0.04105	0.0138131	0.0148	0.363578	0.004765	0.014536	0.00454
	0.023833	0.0503	0.0414356	0.0521	0.192614	0.0536	0.00274773	0.067		0.0754213	0.0416	0.0336012	0.014	0.00504722	0.00472	0.0121131	0.00439
	0.00223214	0.0487	0.0703982	0.0536	0.124839	0.0534	0.000229841	0.0638		0.0280455	0.0424	0.00779396	0.01525	0.0105268	0.0046	0.00324356	0.00456
	0.0284255	0.0482	0.117291	0.0519	0.0879015	0.0541	0.0323349	0.0712		0.0698012	0.04345	0.0185177	0.0137	0.00782332	0.004605	0.00374967	0.00469
	0.00761501	0.049	0.00256283	0.05145	0.107946	0.054	0.123368	0.071		0.0402201	0.0444	0.00316584	0.0147	0.00214407	0.00458	0.0012111	0.00458
	0.000868953	0.0486	0.0751888	0.0566	0.00357715	0.0517	0.206245	0.0621		0.0117429	0.0418	0.00607557	0.0153	0.00545405	0.00475	0.000500277	0.004585
	0.00288265	0.0475	0.0734217	0.0534	0.0997864	0.0562	0.159679	0.0693		0.16771	0.0429	0.000132878	0.0141	0.0123003	0.00459	0.00454634	0.00455
	0.0555313	0.0464	0.127398	0.05475	0.123662	0.0517	0.0588085	0.067		0.00568872	0.04405	0.0240925	0.0147	0.0049845	0.00465	0.00231925	0.004455
	0.108876	0.0455	0.076689	0.0539	0.0515865	0.0509	0.000569456	0.0633		0.0953779	0.0436	0.0740519	0.0138	0.00516135	0.004735	0.00977685	0.00462
	0.00731575	0.049	0.129967	0.05105	0.0876368	0.0509	0.0306942	0.0631		0.0063768	0.0413	0.0322845	0.0136	0.0152901	0.00459	0.571863	0.00464
	0.000224496	0.0439	0.0843386	0.05305	0.0206446	0.0527	0.332872	0.0636		0.00187975	0.04265	0.041431	0.01495	0.00592831	0.00466	0.00646217	0.00456
	0.0256415	0.0494	0.0421282	0.0529	0.906056	0.0482	0.0209877	0.062		0.00144659	0.0401	0.0849843	0.01405	0.00486503	0.0046	0.00490284	0.00456
	0.0114362	0.0477	0.19936	0.05355	0.384387	0.0527	0.0194914	0.0636		0.236792	0.0459	0.0284976	0.0147	0.00369728	0.004675	0.00336117	0.00459
	0.00935171	0.0456	0.0283969	0.0537	0.00025697	0.0549	0.178159	0.0697		0.0261628	0.044	0.0256136	0.0146	0.00350159	0.004725	0.0160116	0.00456
	0.0259343	0.0438	0.150122	0.0595	0.174662	0.0518	0.254582	0.0629		0.00163544	0.0422	0.00495158	0.0149	0.00345292	0.004655	0.000262154	0.00471
	0.000520708	0.049	0.0528455	0.0508	0.00189273	0.0561	0.0706702	0.0636		0.0409234	0.0409	0.0114315	0.0138	0.00346712	0.00462	0.00115059	0.004575
	0.000591559	0.05	0.17504	0.05395	0.0348098	0.0511	0.28747	0.0636		0.0282966	0.0404	0.007719	0.0138	4.18276e-05	0.00456	0.00138793	0.004525
	0.18287	0.0461	0.0593153	0.0524	0.141549	0.0524	0.148412	0.0656		0.384893	0.04345	0.0797535	0.0143	0.00108002	0.004735	0.00306279	0.004685
	0.0604586	0.0483	0.176197	0.0548	0.0586186	0.0536	0.238624	0.0636		0.0478882	0.0399	0.0116009	0.014	0.00903459	0.00469	0.00338717	0.00452
	0.0252506	0.0472	0.0702218	0.0529	0.0248477	0.0549	0.263377	0.0638		0.00507839	0.0429	0.0128955	0.0147	0.00267053	0.0046	0.00252814	0.00464
	0.0104767	0.0493	0.109161	0.058	0.038603	0.0524	0.00764247	0.0625		0.0117418	0.0417	0.0194833	0.0142	0.00518159	0.00454	0.00415756	0.00462
	7.36693e-07	0.0477	0.0315352	0.0551	0.00409008	0.0516	8.9548e-07	0.0665		0.0289858	0.0432	0.00503395	0.014	0.0048078	0.004735	0.00599172	0.00464
	0.0598179	0.0473	0.0322098	0.0579	0.00841214	0.0517	0.0517236	0.0634		0.00533463	0.0436	0.00589337	0.0149	0.0248752	0.004615	0.0181388	0.00447
	0.192036	0.0477	0.0160697	0.0531	0.394024	0.0533	0.228712	0.0692		0.00973148	0.0435	0.00814309	0.01445	0.0318794	0.00471	0.0948936	0.00454
	0.099472	0.0471	0.229401	0.05395	0.0212734	0.0535	0.0793291	0.0625		0.00025531	0.0422	0.00895027	0.0142	0.00407683	0.004665	0.00270664	0.00454
	0.131495	0.0475	0.0711065	0.054	0.183224	0.0525	0.0796271	0.0655		0.0762988	0.04345	0.279579	0.014	0.00400586	0.0047	0.00771368	0.00444
	0.0928109	0.0469	0.0447868	0.05525	0.155188	0.054	0.179483	0.0659		0.00316057	0.0432	0.00402424	0.0141	0.0243068	0.00469	0.003682	0.00438
	0.00898262	0.049	0.0739813	0.0547	0.124662	0.0511	0.226667	0.0638		0.00370041	0.0405	0.0132963	0.0143	0.00452799	0.00474	0.000113385	0.00453
	0.00202564	0.0474	0.647071	0.0539	0.336026	0.0556	0.0541876	0.0631		0.0067446	0.0434	0.0020197	0.0143	0.027907	0.004595	0.00458845	0.00454
	0.0043903	0.0473	0.127925	0.05275	0.0122995	0.0536	0.795596	0.0643		0.0751875	0.0446	0.000209991	0.0152	0.00791738	0.00478	0.00627405	0.00444
	0.0171079	0.0491	0.000341626	0.0551	0.074979	0.049	0.0808952	0.0637		0.00850667	0.0431	0.00522323	0.01535	0.00570016	0.00474	0.00426177	0.00449
	0.0138118	0.0485	0.0372986	0.05905	0.212357	0.0513	0.0420574	0.0643		0.0169616	0.0422	0.0590656	0.0145	0.00906415	0.00472	0.00567201	0.00458
	0.00014145	0.0486	0.149729	0.0544	0.153115	0.0517	0.000286201	0.0637		0.00346961	0.0431	0.00751458	0.0147	0.00567192	0.00454	0.00201974	0.004615
	0.0111866	0.0475	0.013731	0.0557	0.108431	0.0512	0.267592	0.0616		0.145468	0.0421	0.00327631	0.0142	0.00410557	0.00455	0.000588179	0.00456
	0.0571927	0.0463	0.0661023	0.0529	0.149729	0.0525	0.00177849	0.0633		0.0347975	0.0415	0.010294	0.0143	0.000562454	0.00459	0.00472442	0.00442
	0.0719859	0.0492	0.120809	0.0529	0.297598	0.0511	0.0918856	0.0628		0.0300126	0.04255	0.00149605	0.0146	0.00626276	0.00456	0.0350867	0.00459
	0.00897004	0.0443	0.306	0.0559	0.0512515	0.0555	0.0411727	0.0636		0.0963485	0.04215	0.00526247	0.0149	0.00145523	0.004765	0.000677358	0.00445
	0.0114376	0.0459	0.00719259	0.0544	2.61048	0.0542	0.0144003	0.0687		0.00434073	0.043	0.00963404	0.0147	0.0103106	0.00471	0.00376135	0.004575
	2.58507e-12	0.0491	0.117469	0.05205	0.0629991	0.0539	0.0725893	0.0614		0.0549847	0.0426	0.0513948	0.01465	0.046208	0.00454	0.0029535	0.00471
	0.000555599	0.0473	0.0167454	0.0551	0.164258	0.0524	0.0501656	0.0637		0.531784	0.0439	0.0155331	0.01395	0.00112811	0.00474	0.00269389	0.00473
	0.031155	0.0483	0.00966801	0.0551	0.138215	0.0555	0.144732	0.0633		0.0507049	0.0449	0.00710471	0.0148	0.00488559	0.0047	0.0283076	0.00446
	0.00716962	0.0439	0.0449557	0.05295	3.96281e-08	0.0541	0.0381537	0.0631		0.0036101	0.0427	0.00341867	0.0157	0.00409489	0.00455	0.0141999	0.00446
	0.117499	0.0473	0.0123542	0.0556	0.0622163	0.0522	0.287589	0.0636		0.114821	0.0412	0.0161176	0.0143	0.00570808	0.00458	0.00245453	0.00469
	0.257447	0.0475	0.0483849	0.053	0.059185	0.0545	0.114993	0.0627		0.0732185	0.0436	0.00807808	0.01385	0.00206796	0.0047	0.00683168	0.00461
	0.0795609	0.0457	0.0754121	0.05215	0.00692078	0.0532	0.000527331	0.063		0.00293332	0.03945	0.0481584	0.01465	0.0163183	0.00453	0.00520268	0.00448
	0.0628266	0.0492	0.000184646	0.0539	0.07101	0.0527	0.102197	0.0652		0.0927499	0.0407	0.0022038	0.0139	0.0238088	0.00466	0.00442762	0.00441
	0.0738784	0.0493	0.0722085	0.0544	0.199421	0.0517	0.0975449	0.067		0.351715	0.0425	0.0847701	0.0151	0.00311422	0.00462	0.00507694	0.004535
	0.00642567	0.0456	0.0322206	0.05485	0.114201	0.0539	0.0515783	0.0675		0.0011359	0.0461	0.00165689	0.0148	0.0012722	0.0046	0.00345409	0.00455
	0.000211632	0.0498	0.275105	0.05095	0.0156234	0.0524	0.164406	0.0646		0.358461	0.04445	0.0092014	0.0136	0.00824396	0.00455	0.0247397	0.00455
	0.104095	0.0455	0.156114	0.0539	0.331275	0.0505	0.0420118	0.0652		0.0188756	0.04215	0.0136189	0.0148	0.0266048	0.00473	0.000182923	0.00439
	0.312186	0.047	0.0329469	0.0554	0.0564219	0.0538	0.0550748	0.063		0.000236544	0.04145	0.000232157	0.0146	0.0092862	0.004655	0.00172727	0.00445
	0.00191825	0.0472	0.0230054	0.0539	0.0941606	0.0517	0.0744617	0.0635		0.684184	0.044	0.0461854	0.0145	0.00469952	0.004615	0.00253802	0.00459
	0.0248823	0.0501	0.0395559	0.053	0.19393	0.0536	0.0627332	0.0636		0.0682303	0.04485	0.00470716	0.01375	0.00516987	0.00468	0.00417851	0.00461
	0.0355578	0.0481	0.0352763	0.0523	0.250311	0.051	0.109383	0.0625		0.140974	0.0421	0.0113076	0.0141	0.00314365	0.00471	0.00568077	0.00445
	0.0113396	0.047	0.0365842	0.0529	0.0819195	0.054	0.00281986	0.0665		0.0129943	0.0435	0.0265874	0.0151	0.0477263	0.0046	0.0369505	0.0044
	0.0563598	0.0473	0.0781696	0.05615	0.0155078	0.0528	0.00505752	0.064		0.000575505	0.0405	0.00438154	0.015	0.015351	0.00462	0.00399675	0.004445
	0.100063	0.0463	0.0544146	0.0527	0.194123	0.0524	0.0359278	0.0702		0.00211253	0.04115	0.00418809	0.0146	0.00254017	0.00453	0.00963792	0.00456
	0.0911393	0.0458	0.0031966	0.058	0.245326	0.051	0.160912	0.0636		0.00652134	0.041	0.00186354	0.0149	0.00418756	0.00456	0.00262882	0.00464
	0.114189	0.0482	0.0080181	0.05315	0.0959473	0.0521	0.22946	0.0676		0.158958	0.03955	0.0227476	0.0139	0.0144281	0.00471	0.00455663	0.00445
	0.0387912	0.0494	0.0136513	0.0529	0.0134171	0.054	0.108987	0.0625		0.000264163	0.0447	0.037504	0.0144	0.0130759	0.004555	0.00332529	0.004725
	0.0317524	0.0497	0.0136195	0.0557	0.0775926	0.0523	0.153321	0.0613		0.00881115	0.0429	0.00337365	0.0155	0.00331835	0.00466	0.00293607	0.00453
	0.0104946	0.0464	0.0478217	0.0516	0.0454842	0.0539	0.0859286	0.067		0.0769675	0.0424	0.00369408	0.0148	0.00186147	0.00466	0.0173628	0.004515
	0.160956	0.047	0.161455	0.05315	6.19322e-05	0.0528	0.191873	0.0613		0.149754	0.04205	0.00348559	0.0141	0.000306345	0.00465	0.003581	0.00459
	0.0843756	0.0473	0.00131901	0.0561	0.326914	0.0524	0.238018	0.0676		0.0472634	0.0443	0.00354486	0.0156	0.0419048	0.00466	0.00323234	0.0046
	0.0698035	0.0492	0.000208421	0.0556	0.0808508	0.0501	0.0839252	0.0657		0.235221	0.04155	0.00209029	0.0131	0.0458755	0.00468	0.00472177	0.004795
	7.29481e-05	0.0506	0.0201758	0.0569	0.160686	0.054	0.0308326	0.0628		0.0226011	0.04155	0.026811	0.0144	0.0247342	0.00462	0.0033086	0.00449
	0.0237773	0.046	0.0480008	0.05485	0.229428	0.0502	0.11182	0.0625		0.100849	0.0406	0.00644072	0.0144	0.00329629	0.00457	0.00329887	0.004405
	0.319726	0.0484	0.0833549	0.0529	0.171783	0.0509	0.0383316	0.0636		0.000193422	0.0389	0.0322392	0.0144	0.007818	0.00472	0.0041614	0.004495
	0.102469	0.0456	0.406012	0.0536	0.215361	0.0545	0.0888497	0.0657		0.0114037	0.0421	0.00307698	0.0137	0.0693563	0.00466	0.00257116	0.004445
	0.10201	0.0464	0.0579843	0.05565	0.0695933	0.0511	0.0924105	0.0627		0.0305677	0.0407	0.0079001	0.0145	0.00713184	0.00485	0.00568206	0.00445
	0.0128087	0.049	0.0120052	0.05395	0.00508476	0.0532	0.0535592	0.0658		0.067081	0.04275	0.00823545	0.0147	0.00853276	0.00464	0.00241779	0.00448
	0.0253209	0.0473	0.00128555	0.058	0.186417	0.0516	0.00198077	0.0677		0.000661031	0.03875	0.00400964	0.0147	0.00567609	0.0047	0.00543871	0.00456
	0.345708	0.0477	0.0535704	0.05285	0.107018	0.0528	0.289344	0.0614		0.0474732	0.0394	0.058227	0.0148	0.00265862	0.00462	0.0256139	0.004495
	0.0319736	0.0477	0.244404	0.0528	0.00153732	0.0528	0.0535212	0.0621		0.00221642	0.04145	0.00696479	0.0143	0.00292749	0.00464	0.00325065	0.00455
	0.0843481	0.0511	0.00391716	0.0561	0.0410259	0.0527	0.0696098	0.0692		0.00516821	0.0432	0.0100101	0.0154	0.00449945	0.00487	0.035655	0.00458
	0.000270434	0.0497	0.163573	0.0544	0.691634	0.0513	0.0176282	0.0627		0.0609821	0.044	0.0049392	0.0148	0.00434128	0.00462	0.00727763	0.00456
	0.041517	0.0471	0.00202232	0.0551	0.0383102	0.0536	0.676617	0.0669		0.00634089	0.0431	0.120248	0.01465	0.0032257	0.00458	0.0032168	0.00446
	0.0423388	0.0435	0.00552231	0.0556	0.0372307	0.055	0.150283	0.0636		0.0553547	0.0433	0.0138089	0.01475	0.0063465	0.004405	0.00570813	0.00444
	0.0609926	0.0473	0.00913206	0.0527	0.327828	0.0496	0.0289136	0.0646		0.0440689	0.0407	0.00746805	0.0138	0.128061	0.00475	7.78558e-05	0.004485
	0.108989	0.0439	0.0205033	0.0579	0.0586134	0.0524	0.00663643	0.0636		0.0433898	0.04415	0.0243771	0.0145	0.0220175	0.00473	0.0316049	0.00461
	0.00259162	0.0482	0.0435027	0.0526	0.0676975	0.0509	0.161764	0.062		0.322866	0.0436	0.00544444	0.0141	0.026768	0.00471	0.00336357	0.004745
	0.0530631	0.0486	0.194468	0.0522	0.520699	0.053	0.0301741	0.0636		0.18257	0.0432	0.00307257	0.0145	0.00655965	0.004655	0.00268527	0.00455
	0.0156202	0.0489	0.0575777	0.0528	0.038079	0.0513	0.000237944	0.068		0.277147	0.0431	0.0535759	0.01445	0.00346382	0.00462	0.0342918	0.004515
	0.896108	0.0471	0.0308414	0.05355	0.366452	0.0552	0.0494311	0.0671		0.530105	0.0432	0.0332243	0.0147	0.672447	0.004715	0.00298532	0.004635
	0.225579	0.0466	0.0328629	0.05325	0.0618091	0.0517	0.196653	0.0609		0.0946709	0.0411	0.00349118	0.0141	0.00322887	0.004705	9.99976e-05	0.00451
	0.0503765	0.0489	0.0287826	0.0548	0.0805051	0.0524	0.0353186	0.0614		0.00423625	0.0471	0.00267511	0.01415	0.192568	0.00463	0.00580344	0.004505
	0.0619881	0.0471	0.0754872	0.0549	0.245881	0.0547	0.02714	0.0662		0.0250621	0.04255	0.0257326	0.0154	0.00180443	0.00471	0.00668284	0.004555
	0.0531444	0.0476	0.0302885	0.0534	0.0680742	0.0524	0.153523	0.067		0.0045859	0.0415	0.0373386	0.0151	0.0245568	0.00454	0.00143705	0.004475
	0.00254831	0.0474	0.0594325	0.0548	0.177532	0.0522	0.00169342	0.0672		0.00822376	0.0405	0.00559779	0.0144	0.00348247	0.004775	0.00269409	0.00464
	2.88788e-06	0.0485	0.022638	0.0547	0.014811	0.054	0.00498648	0.0672		0.150843	0.04085	0.00628909	0.0141	2.17147e-12	0.00456	0.000377452	0.00464
	0.124077	0.0478	0.0180063	0.0561	0.0655445	0.0513	0.0184048	0.0655		0.0211059	0.0427	0.0272742	0.0142	0.00326693	0.0047	8.96371e-05	0.00464
	0.0203215	0.0482	0.657252	0.052	0.0687707	0.0535	0.115819	0.0652		0.00191335	0.04215	0.0104935	0.0143	0.333371	0.0047	0.00307672	0.00459
	0.00250918	0.0486	0.0475971	0.0566	0.0602005	0.0524	0.206356	0.0643		0.0488633	0.0431	0.00565868	0.0149	0.00584548	0.004615	3.74775e-05	0.00463
	0.00154971	0.0486	0.164057	0.054	0.0656524	0.054	0.234228	0.0652		0.701028	0.0411	0.0125979	0.0143	4.17677e-05	0.00466	0.00652604	0.00464
	0.033162	0.0472	0.0252092	0.0556	0.376075	0.0502	3.52252e-12	0.0641		0.04856	0.044	0.00912663	0.0152	0.00203856	0.00462	0.00416283	0.00456
	0.0126781	0.0463	0.000148395	0.0579	0.062031	0.0525	0.160742	0.0604		0.0445569	0.0418	0.00851987	0.0155	0.255344	0.004625	0.00279019	0.00461
	0.0104802	0.0462	0.0405601	0.0538	0.0897334	0.0547	0.164786	0.0656		0.121385	0.04535	0.00703133	0.0143	0.00507852	0.004715	0.0164161	0.00468
	0.0258719	0.0455	0.00099538	0.0539	0.205728	0.0512	0.00151889	0.0656		0.00113603	0.0396	0.000173362	0.0152	0.00264062	0.00453	0.00545257	0.00452
	0.817598	0.0482	0.0154544	0.0569	0.039293	0.0513	0.086519	0.065		0.0544829	0.0414	0.0189716	0.0142	0.00532791	0.0047	0.00142919	0.00448
	0.00361842	0.0487	3.29314e-12	0.05295	0.345186	0.0528	0.0213014	0.0668		0.202425	0.0436	0.0045578	0.01445	0.00379173	0.00463	0.00231187	0.00455
	0.080805	0.0484	0.0775936	0.05305	0.000731052	0.0518	0.00440783	0.0697		0.043811	0.0429	0.0581792	0.0144	0.00345636	0.00475	0.00208632	0.00455
	0.0500492	0.0471	0.000210777	0.0556	0.103833	0.0535	0.000250178	0.0631		0.0421878	0.04365	0.0112562	0.0149	0.00368469	0.0047	0.0209766	0.00469
	0.165402	0.0483	0.000299548	0.0544	0.00581891	0.0525	0.079807	0.0636		1.00015e-06	0.042	0.0149592	0.0148	0.00359508	0.0045	0.00388243	0.004495
	0.00695283	0.0484	0.21681	0.056	0.0498808	0.0535	0.00446415	0.0656		0.0329186	0.0438	0.00661139	0.0154	0.00645527	0.00474	0.00231466	0.00457
	0.00947536	0.0464	0.166648	0.0526	0.10201	0.0542	0.108785	0.0663		0.0784456	0.0425	2.42705e-05	0.0145	0.00645059	0.004605	0.00295257	0.00452
	0.0698175	0.0474	0.0287944	0.05795	0.0361263	0.056	0.000208299	0.0662		0.0176055	0.04395	0.00286634	0.0146	0.0176934	0.004755	0.00448232	0.00447
	0.119493	0.0473	0.0629814	0.0598	0.115575	0.0495	0.0230745	0.0669		0.0754854	0.0405	0.00322306	0.0151	0.0152659	0.004525	0.00313215	0.00445
	0.0392717	0.0493	0.0586798	0.0539	0.127722	0.0523	0.180644	0.0636		0.000330989	0.04035	0.00787236	0.0152	0.00466229	0.00465	0.000202557	0.00462
	0.00701736	0.0455	0.100924	0.05735	0.00247047	0.0543	0.0403403	0.067		0.234633	0.0405	0.000217802	0.0148	0.00956993	0.0047	0.00390893	0.004575
	0.22529	0.0471	0.0622537	0.0549	0.0120555	0.0524	0.13824	0.0613		0.0819512	0.04165	0.00428034	0.01505	3.23799e-05	0.00466	0.00759219	0.00468
	0.000196223	0.0475	0.050353	0.0548	0.0406544	0.0518	0.0717441	0.0702		0.0705868	0.0436	0.00122938	0.0147	0.00468516	0.00458	0.00434909	0.004485
	0.00159182	0.0463	0.000102528	0.0529	0.0760742	0.0523	0.0630951	0.0607		0.0292713	0.04355	0.00958516	0.0141	0.00209904	0.00461	0.00622311	0.004505
	0.0476376	0.0476	0.00469178	0.05265	0.00769701	0.0524	0.0991235	0.0652		0.0781226	0.0452	0.00131455	0.01385	0.00740344	0.00465	0.00949674	0.00455
	0.00581888	0.0473	0.00799113	0.05105	1.88906	0.0544	0.461898	0.065		0.0231668	0.0416	0.0213796	0.01415	0.00460167	0.00464	0.0201942	0.00451
	0.0385607	0.0485	0.0762235	0.054	0.00217486	0.0516	0.0303926	0.0621		0.0489537	0.0408	0.0115237	0.0149	0.0153629	0.00472	0.0101312	0.004405
	0.0849489	0.0449	0.0138248	0.05675	0.0130662	0.0535	0.0317678	0.0642		0.0941532	0.0422	0.00688209	0.01385	0.0033856	0.00466	0.00388385	0.00463
	0.058856	0.0482	0.00348399	0.0534	0.0188606	0.0545	0.0900752	0.0629		0.091452	0.0425	0.00291767	0.014	0.00733282	0.00454	0.0110933	0.0046
	0.0328224	0.0471	0.0187807	0.0581	0.0393886	0.0524	0.104701	0.0662		0.0248586	0.0402	0.000130876	0.0153	0.00407584	0.004715	0.0467357	0.00463
	0.0372236	0.0463	0.0629355	0.0539	0.00372817	0.0536	0.000444844	0.0621		0.066353	0.0435	0.000258023	0.014	0.00603362	0.00462	0.00151399	0.00466
	0.0808997	0.0468	0.00623088	0.0539	0.0161769	0.0549	0.101042	0.0636		0.0894069	0.0407	0.0145454	0.0144	0.00334481	0.00464	0.00481387	0.004625
	0.475631	0.0455	0.00281439	0.054	0.0803377	0.0524	0.00617052	0.0672		0.143108	0.0436	0.0132591	0.0149	0.00402134	0.0047	0.0360949	0.00463
	0.292815	0.0497	0.00354209	0.053	0.263292	0.0552	0.0267991	0.0612		0.142471	0.0431	0.0211178	0.0147	0.00226047	0.00461	1.41498	0.004685
	0.0252803	0.0469	0.0142727	0.06045	0.0925729	0.0562	0.0421167	0.0643		0.107659	0.04095	0.012775	0.01425	0.0299158	0.00473	0.00498171	0.00459
	0.0482647	0.0464	0.0688777	0.0551	0.350745	0.0545	0.114694	0.0643		0.0500957	0.04215	0.0301526	0.015	0.00962594	0.00456	0.00205766	0.0043
	0.189088	0.0469	0.284313	0.054	0.000221181	0.0502	0.0203069	0.0656		0.0228291	0.0437	0.0052557	0.0145	0.0134997	0.00453	0.0256314	0.00455
	0.199585	0.0434	0.0724612	0.0526	0.000134893	0.051	0.188163	0.0657		0.00254863	0.0425	0.00447435	0.0149	0.00197637	0.00475	0.0106686	0.0045
	0.370467	0.0492	0.0242027	0.0566	0.00258154	0.0524	0.104717	0.07		0.148077	0.0431	0.00485935	0.0148	0.00964308	0.00461	0.00443854	0.00451
	0.000306559	0.0468	0.00783488	0.0573	0.137669	0.0535	0.205187	0.0636		0.0823299	0.04205	0.00109056	0.0147	0.079411	0.004535	0.0018021	0.00449
	0.101424	0.0477	0.14834	0.05605	0.0713129	0.0517	0.0134096	0.0641		0.00317844	0.04215	0.00280717	0.0153	0.00539282	0.00461	0.00364207	0.00467
	0.0724768	0.049	0.0147897	0.0545	0.0509429	0.0555	0.332503	0.0657		0.059205	0.044	0.00342189	0.01355	0.474689	0.004645	0.00345183	0.00455
	0.0328975	0.0462	0.0211295	0.053	0.0304404	0.0518	0.0105746	0.064		0.000245416	0.0407	0.0381715	0.0149	0.00418815	0.004645	0.00961576	0.00472
	0.0469093	0.045	0.28519	0.0557	0.117266	0.0534	0.0266159	0.0642		0.00475716	0.04225	0.0297798	0.01425	0.0159004	0.00468	0.0107625	0.004495
	0.00559817	0.0503	0.000957684	0.05405	0.0142161	0.0555	0.0198163	0.0652		0.224618	0.0436	0.0146695	0.0138	0.00776419	0.004635	0.00861118	0.00457
	0.018664	0.0485	0.177527	0.0574	0.0917845	0.0524	0.567513	0.0626		0.148436	0.0412	0.00697671	0.01385	0.00457381	0.00465	0.0308581	0.004505
	0.273625	0.0455	0.0970077	0.0575	0.0100554	0.0516	0.0528007	0.0662		0.00443794	0.0419	0.00381944	0.0148	0.178134	0.004715	0.00278399	0.00455
	0.00537294	0.0463	0.0435086	0.05485	0.086087	0.0518	0.0125207	0.0652		0.0130953	0.04045	0.0117425	0.0147	0.0345601	0.004615	0.00690702	0.004735
	0.0103522	0.0472	0.00190068	0.0544	0.0142632	0.0522	0.3042	0.0663		0.0303148	0.04145	0.0894798	0.0144	0.00392059	0.00464	0.000916036	0.00455
	0.0725204	0.0439	0.0674488	0.0536	0.0144774	0.0512	0.0848374	0.0665		0.0279599	0.0447	0.00375483	0.0155	0.00249618	0.0046	0.0754507	0.00472
	0.024752	0.047	0.0528366	0.05375	0.023127	0.0534	0.00956654	0.0616		0.0457148	0.0405	0.00538593	0.0136	0.00441276	0.00472	0.00347045	0.00465
	0.0916546	0.0469	0.140317	0.0536	0.0753997	0.0522	0.0637651	0.0641		0.0134153	0.04095	0.00887582	0.0141	0.00144477	0.004695	0.0110594	0.004605
	0.000421308	0.0489	0.020338	0.0551	0.0109922	0.0535	0.120484	0.0635		0.0879273	0.04215	0.0107743	0.015	0.00483777	0.00469	0.0485876	0.00456
	0.181024	0.0501	0.0923109	0.0529	0.0816192	0.0523	0.00108191	0.0627		0.0500892	0.04385	0.00450337	0.0149	0.0701017	0.00456	0.00557354	0.00451
	0.183804	0.0489	0.11687	0.05105	0.01904	0.0512	0.00521425	0.063		0.045555	0.045	0.00271838	0.0144	0.00317283	0.00461	0.000750649	0.00449
	0.390666	0.0471	0.0529243	0.0516	0.013756	0.0534	0.101687	0.0641		0.138324	0.0436	0.0216312	0.0137	0.0041112	0.004695	0.00271002	0.004525
	0.00659938	0.0474	0.204881	0.056	0.0413385	0.0519	0.280989	0.0631		0.0281809	0.04195	0.00941946	0.0135	0.00390955	0.00462	0.0070644	0.00455
	0.000313874	0.0476	0.0226457	0.0559	0.114184	0.0508	0.0906998	0.0665		0.122392	0.0422	0.019487	0.01425	0.0110284	0.0047	0.000214336	0.00456
	0.000271605	0.0464	0.171725	0.05485	2.96796e-13	0.0544	0.000831824	0.0662		0.101985	0.04165	0.00352814	0.0148	0.00188015	0.0046	0.004488	0.00455
	0.000237336	0.05	0.0369065	0.0595	0.188752	0.0559	0.0864634	0.0642		0.0147721	0.0435	0.0142805	0.0147	0.00254985	0.00465	0.00500155	0.004525
	0.0215579		0.100379		0.186364		0.121154			0.0255261		0.00148232		0.00453623		0.013415
	0.0453075		1.06591		0.236484		0.136211			0.333226		0.0156812		0.0519083		0.010794
	0.0210064		0.0201347		0.0353728		0.112111			0.00324848		0.00474201		0.00709059		0.00477145
	0.0151347		0.0163246		0.0243902		0.0206211			0.00845984		0.00724833		0.00855898		0.0330862
	0.0679699		0.0549249		0.0174927		0.107482			0.0916488		0.00279936		0.00338955		0.0049424
	0.0135985		0.0555641		7.44674e-14		0.193746			0.00240526		0.014671		0.0176824		0.00634376
	0.0108436		0.17168		0.391877		0.6188			0.263164		0.203941		0.00557484		0.00449063
	0.00222049		0.00394915		0.0209141		0.000186678			0.0135913		0.0107965		0.00353862		0.00291577
	0.0282909		0.188555		0.00689977		0.110818			0.0963166		0.0110389		0.000331706		0.00515592
	0.0118616		0.0492779		0.00715809		0.0082059			0.00336964		0.116604		0.00213026		0.00804812
	0.0614999		0.0398274		0.051699		0.0517666			0.065423		0.0211466		0.00506509		0.00404336
	0.0933219		0.312247		0.193487		0.130983			0.203418		0.119968		0.00473456		0.00951844
	0.0320541		0.209442		0.00758941		0.0124063			0.0250233		0.000170966		0.00337291		0.00202501
	0.00023442		0.0561248		0.067826		0.139217			0.001249		0.0511745		0.00670712		0.0160441
	0.087605		0.000310839		0.251903		0.000792187			0.0233525		0.00310754		0.0108853		0.00401396
	0.180796		0.155195		0.108014		0.0725174			0.0728302		0.00829165		0.00265341		0.00760212
	0.000355697		0.0601869		0.130467		0.0396506			0.320137		5.15354e-14		0.00358735		0.0112387
	0.0218555		2.39267e-13		0.0339017		0.0860452			0.232886		0.0635051		0.00396819		0.00579865
	0.0188395		0.00732833		0.116982		0.0328189			0.0387824		0.00426019		0.0048481		0.000179471
	0.0516017		0.00604684		0.0786534		0.105429			0.00502911		0.00162449		0.00106764		0.00803488
	0.0276674		0.0424547		0.0329673		0.0520483			0.0544471		0.000643206		0.00407592		0.00370776
	0.0108943		0.00118507		0.20261		0.475691			0.0546684		0.00722252		0.00442384		0.00420321
	0.0409025		0.00688589		0.124037		0.363185			0.0255393		0.00620787		0.0214109		0.00443426
	0.00175924		0.018983		0.024795		0.088255			0.196201		0.0460369		0.00473872		0.00249378
	0.0456367		0.0212826		0.0333054		0.0242662			0.0452079		0.00822234		0.00033592		0.0053324
	0.00489235		0.0168268		0.135812		0.000200956			0.0104959		0.00199931		0.00258082		0.00414979
	0.101685		0.0718892		0.000104962		0.0594776			0.0292005		0.00440696		0.00466312		0.00110438
	0.148439		0.0183634		0.10833		0.100536			0.275008		0.0051121		0.00333108		0.00286873
	0.0199062		0.1684		0.0292493		0.112834			0.0895753		0.00940346		0.0284092		0.00291236
	0.165043		0.0632169		0.0508347		0.0741732			0.164444		0.0478187		0.00345592		0.00230198
	0.00257473		0.184196		0.140142		0.185582			0.150026		0.0039093		0.00380926		0.00109147
	0.142131		0.156164		0.119507		0.150377			0.0129483		0.0164872		0.0314333		0.00389109
	0.0438723		0.0371156		0.0982724		0.056505			0.225248		0.0692533		0.00414515		0.0157272
	0.154777		0.0213533		0.126084		0.156791			0.0992539		0.0128541		0.00576821		0.0122614
	0.0317698		0.263283		0.00305918		0.0256553			0.0113804		0.0348497		0.00875613		0.00356749
	0.0207687		0.00344039		0.00166886		0.129989			0.162858		0.02378		0.00477724		0.00819633
	0.113575		0.0122316		0.0059794		0.0494354			0.00605893		0.0242974		0.00520182		0.00426364
	0.393093		0.0222331		0.0405907		0.24402			0.0870475		0.0119551		0.00283155		0.00358324
	0.0491019		0.0118905		0.192936		0.0737928			0.430862		0.0127256		0.00353427		0.00568046
	0.107455		0.0184382		0.141069		0.833179			0.0149086		0.0189534		0.0149917		0.00171082
	0.00671057		0.00562515		0.0984709		0.00749119			0.00239541		0.0365439		0.00258388		0.00402128
	0.00470492		0.0184332		0.000242233		0.0960522			0.0264235		0.00879708		0.0247523		0.00220955
	0.00809278		0.0158025		0.271293		0.115956			0.0214567		0.00997429		0.0337769		0.0118626
	0.0392131		0.072255		0.000417901		0.0821224			0.0211877		0.00330536		0.00677827		0.000918841
	0.00266569		0.0241236		0.0886943		0.0632535			0.0289332		0.000954663		0.00702167		0.00212128
	0.00471015		0.145654		0.0549507		0.0340605			0.0112652		0.00226701		0.0496154		0.0310173
	0.0419582		0.00289186		9.03875e-05		0.14908			0.15135		0.00244625		0.0083501		0.00568474
	6.79545e-13		0.0656054		0.0998256		0.0902942			0.0693799		0.00113928		0.0043747		0.00392902
	0.0153215		0.0488125		0.000484436		0.161251			0.026327		0.0113683		0.0067942		0.00459924
	0.0439035		0.0520614		0.0833719		0.000554006			0.0393465		0.000521411		0.00273264		0.00774035
	0.0239681		0.00436039		1.01847e-05		0.161258			0.17832		0.00642725		0.0117118		0.000833845
	0.301332		0.0102067		0.0128183		0.242951			0.0438517		0.00383926		0.00604241		0.0117927
	0.0628838		0.0834775		0.305896		0.00276223			0.126307		0.0163299		0.00253413		0.00215555
	0.0188932		0.0491253		0.303093		0.000201709			0.00510865		0.00483482		0.00240565		0.00344753
	0.0056257		0.00738941		0.117057		0.229621			0.0275543		0.00301749		0.00324838		0.0064899
	0.0699519		0.000194021		2.41708e-06		0.0104697			0.0929464		0.241694		0.00103105		0.00284437
	0.00638894		0.0986431		0.00734601		0.00747876			0.0423241		0.00631061		0.00174437		0.00304124
	0.149455		0.0075008		0.0346099		0.0169013			0.00484761		0.0116323		0.00608719		0.000340302
	0.0412664		0.00266964		0.553608		0.0669096			0.115786		0.00406282		0.0045512		0.00797491
	0.00385278		0.0290297		0.00858919		0.0654174			0.10533		0.00428997		0.00326744		0.00480154
	0.0490751		0.0378582		0.0785418		0.0838111			0.0517539		0.0251581		0.000920809		0.00176844
	0.00944285		4.40865e-13		0.0224113		0.275558			0.00901274		0.0223862		0.154855		0.197326
	0.00243199		0.214254		0.144047		0.0368691			0.120433		0.00328668		0.000406742		0.000626184
	0.0170426		0.100747		0.0110827		0.000227169			0.00077723		0.0142698		0.00376579		0.00608391
	0.00369875		0.729543		0.152216		0.182675			0.0210275		0.0607593		0.00483789		0.0036729
	0.031961		0.0267684		0.0692572		3.03943e-12			0.00453058		0.00595966		0.00390309		0.0081543
	0.131194		0.0778178		0.0092177		0.133026			0.110211		0.0034408		0.00305154		0.208759
	0.158631		0.0101867		0.312631		0.079666			0.0726198		0.0970545		0.00363804		0.00519633
	0.0544829		0.00181388		0.0322045		0.00014616			0.0020838		0.00799789		0.000351316		0.00678383
	0.0496236		0.0494965		0.136905		0.205484			0.103867		0.00595316		0.00251412		0.0077441
	0.111113		0.0746122		0.00871438		0.0838406			0.108347		0.0271394		0.00519007		0.00537406
	0.0866469		0.113234		0.0672509		0.0817179			0.0147795		0.00161978		0.00441912		0.00801036
	0.141142		0.0197106		0.000519163		0.103032			0.443314		0.0190933		0.0189214		0.000702477
	0.184639		0.0662844		0.116244		0.00203388			0.338205		0.000222522		0.00417073		0.00748575
	0.187833		0.075999		0.044205		0.0578452			0.0634093		0.00268957		0.00421896		0.113472
	0.178611		0.16696		0.0289053		0.0769978			0.118558		0.0158583		0.00578187		0.00351827
	0.0376314		0.0220023		0.0668013		0.0182063			0.000917935		0.00854606		0.066662		0.00483982
	0.0287342		0.0126383		0.039858		0.148169			0.0226596		0.010631		0.0155447		0.0314299
	0.00323043		0.1166		0.0104092		0.338712			0.0116169		0.132151		0.0045535		6.47392e-05
	0.0517617		0.097238		0.018285		0.0425706			0.0511684		0.0251534		0.0193083		0.0448267
	0.158647		0.0364855		0.00641395		0.0164884			0.0290528		0.00551896		0.0035991		0.00215724
	0.00314018		0.0360615		0.0549045		0.542858			0.00115271		0.011867		0.00445146		0.00976072
	0.14093		0.200328		0.154778		0.0492014			0.0138659		0.00442483		0.0131319		0.00524967
	8.66725e-07		0.0135658		0.0705293		0.672147			0.101743		0.0060902		0.00703921		0.0117523
	0.114329		0.0253415		0.259283		0.084969			0.127226		0.0030746		0.00851621		0.0145985
	0.31052		0.10614		0.382842		0.00903458			0.0674251		0.192025		0.00447008		0.0107824
	0.233661		0.285346		0.000194906		0.072983			0.0323797		0.00228051		0.00314457		0.00294977
	0.00213015		0.0465465		0.0243317		0.00190031			0.000224298		0.0133718		1.11988		0.0470342
	0.111527		0.000480907		0.0301738		0.165081			0.379699		0.0139717		0.00206545		0.00519014
	0.023864		0.0159661		0.0903837		0.0499451			0.00415518		0.0236858		0.00480646		0.00712997
	0.29445		0.0698357		0.00820461		0.0898258			0.189378		0.00344215		0.00295463		0.00330338
	0.0108557		0.0272943		0.0639141		0.0465373			0.00227825		0.00429473		0.00347324		0.0100031
	0.00396613		0.250116		0.164498		0.0636326			0.0953147		0.00414396		0.00367314		0.000601657
	0.202761		0.157991		0.0095999		0.252914			0.116676		0.0135911		0.00341925		0.0263169
	3.61738e-05		0.103063		0.345992		0.173037			0.292688		0.00597921		0.00488162		0.104517
	0.0818135		0.179631		0.179292		0.135262			0.0896736		0.0529199		0.00482243		0.00406831
	0.17255		0.188632		6.96686e-05		0.0834377			0.00011315		0.0229206		0.00181893		0.0117007
	0.0423565		0.0929616		0.0913992		0.0810583			0.0127152		0.0057979		0.00454405		0.0146835
	0.0143803		0.0220316		0.121761		0.367794			0.0901895		0.0247211		0.0201744		0.00282729
	0.070486		0.349894		0.107593		0.053251			0.0152236		0.00514817		0.00436913		0.00116253
	0.317493		0.0214568		0.0258767		0.0493402			0.0016923		0.0459703		0.00422957		0.00991425
	0.0857193		0.0995989		0.0467598		0.0414549			0.0244393		0.00251197		5.50861e-05		0.00637165
	0.0327756		0.0890918		0.0640157		0.00182544			0.0338484		0.00461777		0.0038906		0.00638232
	0.0499546		0.0525755		0.044527		0.00302287			0.0345891		0.00581158		0.00388676		0.0213215
	0.123279		0.0390082		0.0146226		0.000231724			0.180704		0.0400802		0.00327391		0.00473037
	0.0474195		0.0141799		0.127007		0.115272			0.33543		0.011656		0.00234767		0.014941
	3.3868e-14		0.039539		0.0191558		0.672356			0.180994		0.0100541		0.00167841		0.0202384
	0.0335975		0.000133742		0.0964643		0.611391			0.16643		0.00341165		0.00416009		0.0025804
	0.0649923		0.183172		0.10421		0.0160955			0.0018412		0.0031895		0.0037513		0.0029122
	0.172913		0.107581		0.0624643		0.0598245			0.0702777		0.0097712		0.00465695		0.00611983
	0.127708		0.0575622		0.136569		0.00810081			0.0447713		0.00652798		0.00445016		0.00162754
	0.0443079		0.00871485		0.0389739		0.00148621			2.79484e-05		0.00413058		0.00452693		0.000852392
	1.43712e-12		0.358925		0.030838		0.0720737			0.0433346		0.0106106		0.00393053		0.00380075
	0.0935783		0.149624		0.0161838		0.0361387			0.0119037		0.0427699		0.00356025		0.00501927
	0.0873249		0.441647		0.156746		0.00447739			0.0237142		0.00951464		0.0105144		0.00321672
	0.000196226		0.140762		0.233727		0.107927			7.3394e-05		0.00270556		0.0544112		0.00358489
	0.145762		0.0144384		0.327886		0.736697			0.0119663		0.00479189		0.00555215		0.0120021
	0.000252751		0.0876411		0.0676996		0.0241884			0.013879		0.00561597		0.00382197		0.00256989
	0.000598321		0.00231715		0.14025		0.0106882			0.000516096		0.00189916		0.0184508		0.00283634
	0.0239995		0.0175203		0.332457		0.0641505			0.14741		0.00449482		0.00165497		0.00354414
	0.0827284		0.0151733		0.00632988		0.0103898			0.000405801		0.003631		0.00254903		0.00723448
	0.0524796		0.0153913		0.0217321		0.00687738			0.015865		0.0122321		0.00845182		0.00283903
	0.0384054		0.03077		0.135181		0.360148			0.037367		0.00731127		0.0395557		0.00496361
	0.00365699		0.00906482		0.202354		0.0177321			0.0368829		0.00753686		0.00386231		0.00402317
	0.0122217		0.0446263		0.0927919		0.19579			0.249129		0.00398758		0.00496417		0.00642667
	0.251457		0.0770242		0.128364		0.373883			0.0969147		0.0173816		0.00748912		0.00355768
	0.168		0.0413467		0.0861623		0.0192805			0.00325307		0.0120931		0.00264765		0.00604881
	0.0860721		0.0479251		0.011541		0.0951227			0.0440218		0.00634483		0.0026481		0.00348605
	0.0643118		0.0597723		0.0750975		0.0697346			0.00946592		0.00985097		0.00387417		0.000285342
	0.00177583		0.0269278		0.0371681		0.134732			0.00188669		6.70674e-05		0.0050887		0.0345426
	0.094714		0.0391047		0.0196979		0.276672			0.0523041		0.0181567		0.00587158		0.00452066
	0.0492041		0.165568		0.119011		0.0380859			0.000371036		0.00515345		0.00431411		0.00246859
	0.101252		0.0085151		0.0338221		0.0509766			0.00839881		0.068669		0.00598824		0.00704967
	0.00364561		0.206347		0.0797022		0.120045			0.0599096		0.0391646		0.00222901		0.00572311
	0.00864045		0.0398351		0.0708105		0.0105813			0.124002		0.04677		0.00328912		0.00758327
	0.210825		0.0736524		0.117086		0.00485416			0.0407062		0.0410398		0.00340061		0.00309635
	0.0667811		0.0993791		0.290326		0.00589376			0.0106797		0.0371068		0.00689068		0.00438404
	0.101356		0.214823		0.154899		0.123459			0.0464186		0.0309642		0.10378		0.00495472
	0.023149		0.184198		0.0243546		0.0296774			0.0367979		0.00340811		0.00972816		0.00693019
	0.031733		0.108959		0.0484806		0.0701899			0.00242557		0.0375711		0.00405606		0.00335552
	0.0366547		0.11148		0.268368		0.141547			0.000267945		0.0458408		0.00265391		0.00457947
	0.0498773		0.514021		0.303865		0.106158			0.00512052		0.00726759		0.0148582		0.00343031
	0.0114014		0.0004164		0.0572406		0.256051			0.0318473		0.015444		0.00289824		0.0440795
	0.135367		0.0313143		0.107166		0.000272217			0.0757814		0.00333879		0.00384484		0.00408461
	0.072661		0.0467982		0.0120529		0.260035			0.0119714		0.0213766		0.00278544		0.0259218
	0.183689		0.0126419		0.511555		0.0327973			0.0176783		0.0110876		0.00302631		0.00265081
	0.00271216		0.00952379		0.0528497		0.000515221			0.00238413		0.010063		0.00525919		0.00231904
	0.0786258		0.00955463		0.601293		0.0932358			0.0870054		0.00224118		0.0111801		3.12937e-06
	0.284103		0.0351056		0.250374		0.0544946			0.0326231		0.0114924		0.00333472		0.00515993
	0.0875756		0.00765379		0.0491382		0.00541553			0.133482		0.0195054		0.00446306		0.00397218
	0.0608243		0.0702434		0.362424		0.000143578			0.00410026		0.028003		0.00695351		0.000486742
	0.0416299		0.0193075		0.0156533		0.0808096			0.0527874		0.0150142		0.00433927		0.0251729
	0.0262122		0.000414451		0.123376		0.0291714			0.00672561		0.00736123		0.0042693		0.00234727
	0.0169303		0.00357346		0.0198634		1.15672e-12			0.00921422		0.00467963		0.00304654		0.00830612
	0.00366865		0.150522		0.0370694		0.0374565			0.0637893		0.041231		0.0164089		0.00245236
	0.00156275		0.0682829		0.00173946		0.0387964			0.00079049		0.00725566		0.00606373		0.0106835
	0.090476		0.164843		0.155851		0.0216223			0.000179267		0.020179		0.0167962		0.00934957
	0.0254925		0.00216857		0.00154708		0.438977			0.014018		0.000198352		0.015516		0.00214194
	0.00705928		0.672474		0.043077		0.178967			0.0302427		0.0246792		0.0329238		0.00233756
	0.0786191		0.0494296		0.0654178		0.0825681			0.0168311		0.102361		0.00261422		0.00383388
	0.0315285		0.0607332		0.00119817		0.297127			0.467544		0.0105268		0.0144294		0.0070355
	0.0336554		0.0870005		0.0860357		0.0419838			0.00442473		8.15031e-07		0.00398097		0.00984788
	0.0997033		0.00308875		0.133883		0.174063			0.00448507		0.0109516		0.000444889		0.00203313
	0.000560508		0.0770846		0.235082		0.129065			0.0349839		0.00436588		0.0041569		0.0129641
	0.00128142		0.021816		0.187258		0.0837457			0.0445469		0.000268127		0.0164471		0.0189878
	0.0520857		0.010889		0.213735		0.0189281			0.0884189		0.0113797		0.00454026		0.00335773
	0.0328138		0.0809051		0.0583789		0.0956034			0.038291		0.0939166		0.0156647		0.0044165
	0.599813		0.327273		0.0449805		0.12279			0.0236217		0.0421292		0.00613557		0.000297955
	0.0257331		0.172654		0.374286		0.118962			0.00106706		0.0089481		0.00636099		0.00724422
	0.037213		0.204555		0.0811798		0.249844			0.0198737		0.0442893		0.00272536		0.00920959
	0.025651		0.0421781		0.00213696		0.000936689			0.00540494		0.0131514		0.0289369		0.00111836
	0.155867		0.0249202		0.02795		0.18516			0.043148		0.0486642		0.00116645		0.00295876
	0.0489151		0.126976		0.127597		0.147285			0.0097574		0.0209957		0.00457394		0.00559875
	0.194877		0.0579147		0.0389274		0.000184225			0.0049529		0.0103591		0.0110487		0.00478691
	0.0503954		0.0148246		0.201593		0.0471812			0.00240699		0.00865588		0.005246		0.00475286
	0.0438917		0.0900177		0.417429		0.257447			0.00383263		0.0913617		0.00195095		0.00387174
	0.070953		0.000104346		0.0778313		0.0103905			0.00122641		0.242254		0.0138374		0.00188783
	0.153717		0.18064		0.0798687		0.0430777			0.0220597		0.00698439		0.00508802		0.0051046
	0.0423147		0.0908869		0.00388687		0.188551			0.0201282		0.0109147		0.00103852		0.0268384
	0.653533		0.00665625		0.0439448		0.024322			0.0366		0.00387417		0.027016		0.00024007
	0.048374		0.128507		0.000242526		0.0712102			0.0297888		0.0265132		0.00557662		0.00340269
	0.0249053		0.0291241		0.107231		0.283015			0.130702		0.0164166		0.00476247		0.00468325
	0.0286292		3.22872e-12		0.00219891		0.246114			0.083486		0.0473721		0.00358727		0.018294
	0.586826		0.00549625		0.00195487		0.0120996			0.00372882		0.06658		0.00511112		0.000770727
	0.0154751		0.0664881		0.0829072		0.000232417			0.00341748		0.479976		0.0162501		0.0115356
	0.0235896		0.107702		0.00911138		0.091877			0.00547776		0.00182453		9.39166e-05		0.00725612
	0.0827524		0.13685		0.0937064		0.80735			0.0296832		0.0372516		0.00323308		0.00335864
	0.0702337		0.0548813		0.0150415		0.0147942			0.0415575		0.0300533		0.00566874		0.0299638
	0.0230102		0.117219		0.0358959		0.246331			0.117944		0.18019		0.0163456		0.00429859
	0.143223		0.0578531		0.0197561		0.0906788			0.0153169		0.000569719		0.00773537		0.00401319
	0.412932		0.0679137		0.0373546		0.0699421			0.00645024		0.0018		7.16331e-09		0.00278827
	0.0119928		0.170364		0.157606		0.0204601			0.00388835		0.0259248		0.032747		0.00435779
	0.0229481		0.135477		0.0350426		0.183255			0.135986		0.0499688		0.0037276		0.00390797
	0.0236864		0.0336766		0.218828		0.0197468			0.00435244		0.0561293		0.021882		0.00438142
	0.126523		0.0441871		0.0517102		0.101064			0.00689711		0.0240618		0.00343936		0.00281213
	0.00469926		0.147162		0.000208746		0.00332017			0.0388078		0.0100697		0.00391688		0.00107992
	0.0185807		0.124181		0.0218667		0.00539798			0.00143573		0.00563243		0.00425778		0.0114377
	0.0781524		0.00562318		0.0187969		0.0588346			0.229726		0.000726793		0.00488246		0.00732207
	0.106658		0.0976477		0.311152		0.0854036			0.266343		0.0478389		0.000697962		0.00581569
	0.0741311		0.00060679		0.00647019		0.579956			0.000443731		0.0169539		0.0380698		0.00351809
	0.110357		0.00592348		0.0774235		0.023479			0.189573		0.032207		0.00312263		0.00359133
	5.1717e-05		0.0104586		0.912352		0.0580662			0.0231798		0.00701625		0.00234187		0.00190087
	0.0114434		0.220472		0.0839775		0.0144921			0.0777473		0.0534406		0.000191523		0.00422943
	0.0304036		0.0508507		0.10712		0.104393			0.00360718		0.0833635		0.1635		0.00500534
	0.00898763		0.0190746		0.0931915		0.0367391			0.18801		0.0258578		0.00313898		0.00255397
	0.00435635		0.376392		0.000759477		0.103171			0.0140735		0.0520701		0.11459		0.0111247
	0.000191286		0.166566		0.00597057		0.030407			0.20914		5.64542e-05		0.00593751		0.0038951
	0.0475846		0.0909594		0.0157746		0.126085			0.168006		0.0119039		0.00489427		0.00693206
	0.0217293		0.0274167		0.00794616		0.00960915			0.000728432		0.00483862		0.0024784		0.00517113
	0.0713888		0.00250571		0.132839		0.145431			0.322677		0.158306		0.0726509		0.00346911
	0.103874		0.0554174		0.0245264		0.058733			0.0468148		0.0122761		0.00342369		0.00483151
	0.0790405		0.00306562		0.0980737		0.0236823			0.0251652		0.0373037		0.00404162		0.000934254
	0.233627		0.102189		0.012287		0.355589			0.230832		0.0430746		0.00373236		0.0334669
	0.0270953		0.0924392		0.0320664		0.219476			0.0380297		0.063082		0.00672716		0.014001
	0.0568909		0.0283866		0.0167348		0.0162982			0.289643		0.038291		0.0043681		0.000228879
	0.575314		0.0224739		0.0693867		0.018946			0.142737		0.00712463		0.0030463		0.050511
	0.0991566		0.012874		0.0260389		0.0616102			0.00356109		0.00868431		0.000292716		0.00461636
	0.297492		0.45525		0.0146957		0.449254			0.455946		0.00586042		0.0035229		0.000172938
	0.17223		0.0362416		0.00143443		0.0617355			0.0410172		0.0780413		0.00269364		0.00436921
	0.0827813		0.0879014		0.00157319		0.0203165			0.0420302		0.0124777		0.00589177		0.00406349
	0.0156856		0.0238613		4.64141e-08		0.000386051			0.00498996		0.020247		0.00357645		0.0102031
	0.0370122		0.00740412		0.190358		0.141011			0.0628871		0.00340325		0.00380956		0.00631331
	0.0317178		0.038065		0.466151		7.36912e-07			0.133266		0.00174014		0.00357301		0.0123763
	0.0545664		0.152073		0.0791627		0.01088			0.0820446		0.112635		0.0137439		0.0126063
	0.192434		0.389854		0.00314763		0.746789			0.0128956		0.0137646		0.00350021		0.00194991
	0.0314823		0.220997		0.00818492		0.031304			0.0790557		0.00199147		0.00354006		0.00452392
	0.0284742		0.242573		0.0768922		0.505438			0.00880705		0.0231001		0.0028084		0.0360581
	0.670745		0.0770304		0.118136		0.0179503			0.00213085		0.0507634		0.00232209		0.00476436
	0.00567371		0.00563011		0.0512897		0.0614203			0.000104757		0.0566949		0.00341639		0.00366115
	0.00538851		0.105013		0.579023		0.188928			0.00543558		0.00463446		0.0106407		0.00344363
	0.0468413		1.50147e-12		0.106624		0.0387462			0.0202971		0.00445108		0.003659		0.00463504
	0.0541088		0.0470761		0.0866054		0.0428381			0.018256		0.00823161		0.00566712		0.00555925
	0.0539817		0.0749197		0.120763		0.677248			0.15075		5.439e-05		0.00361483		0.00305479
	0.0410749		0.00985446		0.0141866		0.0172541			0.019757		0.00383654		0.00571556		0.00114465
	0.000342138		0.0352247		0.0338266		0.000565637			0.0767151		0.0392897		0.0177251		0.00398322
	0.000240889		0.0233553		0.0460671		0.106017			0.0256099		0.0335687		0.104423		0.0058786
	0.0295193		0.0903665		0.0188019		0.106433			0.007431		0.0401217		0.00400902		0.00339425
	0.0284045		0.323212		0.0033761		0.124348			0.0740038		0.048751		0.205899		0.00278457
	4.55755e-05		0.00110828		0.155122		0.0966998			0.106576		0.0243802		0.138437		0.0029889
	0.0281569		0.00300677		0.221271		0.0183471			1.67153e-05		0.0203062		0.00506004		0.00540174
	0.214373		0.000737551		0.142691		0.00291431			0.295541		0.00373554		0.080407		0.000533505
	0.0206132		0.0609156		0.0164153		0.0161151			0.000140365		0.00165123		0.00664511		0.00259345
	0.0474737		0.0252859		0.0139387		0.0753701			0.103647		0.00265792		0.00530579		0.00508581
	0.0236176		0.0216089		0.0380139		0.148823			0.165617		0.0163288		0.0407437		0.0031126
	0.0201925		0.0703178		0.0631499		0.30007			0.0272514		0.000838239		0.0141054		0.00372853
	0.0645357		0.00912708		0.0434008		0.00324128			0.676748		0.00564228		0.0179886		0.0079755
	0.00398966		0.074804		0.0811344		0.0549348			0.133799		0.0135554		0.035969		0.00300152
	0.0227601		0.00190793		0.0607489		0.00333068			0.601445		0.000636236		0.0038186		0.00425373
	0.0176715		9.33354e-05		0.000649682		0.0408896			0.249745		0.00564663		0.00694158		0.002662
	0.00490926		0.0131078		0.100819		0.0015404			0.0375655		0.0457388		0.00584558		0.00230669
	0.000228951		0.0699028		0.0642052		0.0260852			0.0332991		0.0144468		0.0138969		0.000729567
	1.00161e-06		0.0972613		0.0138217		0.00455909			0.000475066		0.0218684		0.00217363		0.00394702
	0.0484491		0.0498228		5.125e-05		0.01289			0.0817645		0.00557657		0.0048091		0.00355182
	0.0700022		0.153631		0.101733		0.480801			0.132662		0.0536272		0.00426045		0.00473745
	0.107454		0.0471752		0.0271579		0.805175			0.044049		0.00227442		0.0018032		0.00386051
	0.00356556		0.690021		0.176802		0.0469935			0.0145621		0.00386759		0.0146185		0.0156154
	0.0402139		0.00190416		0.00129147		0.00596354			0.0741998		0.083454		0.00399244		0.00440542
	0.00676396		0.110957		0.29354		0.0627853			0.0653846		0.0103358		0.0123839		0.00873415
	0.0732272		0.072037		0.0775248		0.00370821			0.0259423		0.0113585		0.0383441		0.00345132
	0.00691353		0.0199565		0.00030221		6.00444e-13			0.0175942		0.00250093		0.00385716		0.00517674
	0.0154162		0.0449795		0.0218008		0.12911			0.0597334		0.00292712		0.0101793		0.167309
	0.0899885		0.172278		0.0197054		0.04562			0.020071		0.041669		0.00392457		0.00685923
	0.0932818		0.0137551		0.0079408		0.0594392			0.123644		0.00190573		0.00417947		0.00306387
	0.0132374		0.096891		0.0492336		0.0696579			0.313586		0.00800899		0.0168703		0.00458915
	0.340072		0.0469543		0.014028		0.215349			0.0437177		0.00366836		0.00414485		0.00273585
	0.00773427		0.453913		0.109774		0.0662935			0.00296326		0.0103947		0.0135803		0.00547147
	0.186261		0.000140167		0.0999726		0.0393432			0.0151868		0.0066821		0.00191683		0.00526687
	0.0988726		0.0606796		2.54784e-12		0.00033057			0.00369906		0.071273		0.00362024		0.00496912
	0.0550035		0.0857188		0.00280084		0.000345562			0.0243944		0.0466186		0.00284984		0.00238429
	0.059534		0.0546365		0.0435167		0.148155			0.00398191		0.0054942		0.000218671		0.00300567
	0.0442334		0.0190859		0.032001		0.2357			0.150036		0.0073572		0.00609608		0.00893674
	0.0244433		0.299175		0.000127228		0.0377273			0.0803765		0.00475142		0.0116847		0.00154275
	0.0719593		0.0201105		0.0500365		0.206697			0.0445647		0.0161685		0.00783475		0.0548074
	0.321961		0.00350553		0.00361079		4.36461e-13			0.279069		0.0233383		0.00374453		0.00545117
	0.0698485		0.0159709		0.00213955		0.0963693			0.0359182		0.00716649		0.0118068		0.00487501
	0.0131659		0.0442525		0.0381435		0.0282832			0.0757253		0.0718326		0.00357374		0.00604684
	0.278224		0.059431		0.0435601		0.0479894			0.0705508		0.0100315		0.00379663		0.0139566
	0.120241		0.00998302		0.212372		0.0867455			0.0403783		0.0319011		0.00559757		0.0122964
	9.81904e-07		0.143648		0.0219378		0.0289113			0.0187448		0.00268485		0.00363609		0.00904814
	0.0643152		0.24688		0.060754		0.249469			0.0382436		0.00991982		0.00367505		0.00559175
	0.0329832		0.0657251		0.0058611		5.97622e-08			0.00498443		0.0656194		0.0833903		0.0130912
	0.306654		0.0459573		0.385495		0.20447			0.057425		0.0858395		0.00328347		0.00445056
	0.349061		0.0626606		0.0753493		0.0339131			0.0176434		0.0243559		0.00634374		0.00326872
	0.293659		0.258273		0.0037276		0.0656691			0.0130473		0.00139398		0.0160296		0.0479037
	0.128563		0.0540599		0.0221218		0.168653			0.0549902		0.0133205		0.0101276		0.00611792
	0.00239475		0.0290423		0.0670767		0.0291733			0.000208513		0.0130692		0.000555425		0.00904495
	0.0165935		0.0412771		0.150292		0.149038			0.0318905		0.0173938		0.00559231		0.0047077
	0.000194638		0.0439868		4.23665e-05		0.091869			0.00737545		0.0314397		0.00341335		0.00395232
	0.00413746		0.0328577		0.01101		0.0260471			0.0110797		0.029047		0.00694216		0.00590533
	0.00350204		0.160369		0.172961		0.00964817			0.0139992		0.0329345		0.0139872		0.0108375
	0.0480543		0.0448992		0.00511614		0.0283451			0.0113996		0.0035572		0.00261359		0.00393064
	0.0482239		0.0175932		0.151193		0.000232091			0.0221573		0.0153973		0.024477		0.0042967
	0.104194		0.190923		0.00922373		0.0192358			0.000373693		0.00351882		0.000347833		0.00367953
	0.016581		0.00279494		0.000203905		0.00771742			0.0437184		0.0887445		0.0552537		0.00829785
	0.0187594		0.000683454		0.0480841		0.000237042			0.0267608		0.121363		0.00244344		0.0202886
	0.00705393		0.00924459		0.0111223		0.170491			0.00192173		0.000554906		0.0856224		0.0037108
	0.0315867		0.0499392		0.00677858		0.0398584			0.00209351		0.0014873		0.00703411		0.00323884
	0.0776543		0.027192		0.0385486		0.468627			0.406675		0.12883		0.0040942		0.00287011
	0.375563		0.0231209		0.0254371		0.0307049			0.000220246		0.0573412		0.0295082		0.00439619
	0.0206759		0.423218		0.0113394		0.022352			0.0939496		0.012946		0.00583932		0.00769953
	0.00130112		0.00876322		0.156372		0.134375			0.136257		0.0216975		0.00626453		0.00503095
	0.0372904		0.0292752		0.0656292		0.0550778			0.0828385		0.00276458		0.00596844		0.037386
	0.23281		0.0067389		0.00430306		0.0482392			0.0195659		0.0641539		0.00871589		0.00337797
	0.205874		0.0636409		0.0147676		0.219159			0.0730404		0.0155646		0.00266795		0.00395955
	0.0316201		0.0743561		0.0372044		0.0192704			0.00629105		0.00829764		0.00242736		0.00595641
	0.00805216		0.0433928		0.00928819		0.0146762			0.00692323		0.0128899		0.002325		0.000606986
	0.0604227		0.000200372		0.0334184		0.0368619			0.0233687		0.00369737		0.00440376		0.00335739
	0.0841476		0.195407		0.0129267		0.00571361			0.11132		0.0216145		0.00304357		0.012235
	0.0544565		0.0304451		0.0902302		0.0197063			0.00801817		0.0888768		0.00202201		0.00296353
	0.0624377		0.0481031		0.0630917		0.0416108			0.00913671		6.15309e-05		0.0101297		0.00270001
	0.0737636		0.180123		0.730596		0.0673043			0.112829		0.0939977		0.0620157		0.00244982
	0.122427		0.0331494		0.186233		0.388247			0.0205102		0.00569848		0.00486569		0.00303444
	0.186844		0.165543		0.0370135		0.0150412			0.0242454		0.0105318		0.0210597		0.00315413
	0.0620778		0.0637041		0.0774998		0.0979743			0.0055606		0.0327284		0.00255432		0.000189835
	0.0674662		0.143244		0.0284829		0.0625878			0.0922533		0.0016636		8.31437e-05		0.0099147
	0.025661		0.0817951		0.0113896		0.0171686			0.00265078		1.38132e-05		0.00988997		0.00481026
	0.264426		0.163594		0.0176008		0.0672059			0.0997362		0.102521		0.00175126		0.00553153
	0.0159932		0.0737857		0.254323		0.0155809			0.211281		0.0319209		0.00208955		0.00516469
	0.103104		0.248043		0.0516337		0.236166			0.322771		0.107409		0.00426806		0.00347191
	0.416201		0.0174127		0.0656746		0.0161017			0.0103421		0.0442648		0.00312552		0.0332405
	0.00724182		0.202174		0.0295777		0.0524871			0.0059225		0.202296		0.0106439		0.00998109
	0.0496778		0.271976		0.0108153		0.407126			0.0155245		0.0378327		0.00177146		5.25881e-05
	0.117456		0.12465		0.00112654		0.0134074			0.0267346		0.0120316		0.00387111		0.00192293
	0.117802		0.0836588		0.0266911		0.0605811			0.150021		0.00125064		0.00320603		0.0122968
	0.000206785		0.000188808		0.239279		0.030415			0.0114801		0.0198012		0.00400142		0.00844702
	0.00622562		0.105453		0.00405472		0.0610429			0.0286451		0.00410101		0.00633125		0.0171163
	0.0213512		0.0883314		0.00449388		0.032081			0.0110675		0.00281889		0.013247		0.00311603
	0.126852		0.00857843		0.0564922		0.17363			0.126362		0.0443203		0.00332023		0.00483867
	0.02623		0.180602		0.0114356		0.022419			1.23207		0.0328205		0.00483195		0.0136499
	0.0622791		0.0941355		0.00784808		0.0917455			0.00449623		0.057185		0.00625477		0.00432211
	0.0211126		0.0494347		0.211991		0.0528742			0.120119		0.164367		0.00305959		0.00114056
	0.0339845		0.0275174		0.284539		0.0472885			0.0131969		0.00416342		0.00709655		0.0023263
	0.0311792		0.000553389		0.0408901		0.00628102			0.00946274		0.0628517		0.00405188		0.00367816
	0.027034		7.894e-05		0.0583105		0.0174272			0.0863582		0.238997		0.00217503		0.000590761
	0.0361425		0.203505		0.26582		0.299788			0.00596061		0.0100822		0.000691144		0.00662993
	0.0215162		0.073427		0.00270615		0.263991			0.00429315		0.0185109		0.163708		0.00430975
	0.00570191		0.0196353		0.0442078		0.165937			0.0616049		0.0737568		0.00447585		0.00399413
	0.0857162		0.192254		0.0989202		0.0263545			0.363784		0.024472		0.00184289		0.0111343
	0.115444		0.0318168		0.0279322		0.110764			0.00155265		0.100099		0.000376927		0.00490817
	0.196831		0.0484103		0.0482349		0.279456			0.0163621		0.00019261		0.00341385		0.011742
	0.0948371		0.291301		0.0582679		0.0587912			0.0272557		0.13683		0.00898991		0.0685327
	0.00575883		0.0164422		0.114544		0.16958			0.0129429		0.00263376		0.00414894		0.00124218
	0.0530568		0.062355		0.0850984		0.187371			0.371123		0.463032		0.00453498		0.00784527
	0.0428963		0.0528674		0.0692429		0.114957			0.0419596		0.00425288		0.00348912		0.00137663
	0.0254424		0.00561844		0.11177		0.0427622			0.088116		0.142086		0.00370197		0.0123033
	0.0255296		0.028212		0.0410817		0.159333			0.108146		0.0813445		0.00424605		0.00741712
	0.0219362		0.0168508		0.0975676		0.0862639			0.00811273		0.135623		0.00273178		0.00181241
	0.0894189		0.218906		0.0252987		0.00885523			0.000128276		0.00104504		0.0105828		0.00356773
	0.0504421		0.0749629		0.00129439		0.00463934			0.0131186		0.000137285		0.0102975		0.00441328
	0.0117073		0.052958		0.018527		0.0425625			0.0200709		0.0501638		0.00529087		0.00203037
	0.0368545		0.168618		0.0571505		0.0064028			0.0404672		0.000288763		0.00377054		9.262e-05
	0.00954625		0.0123942		0.0522461		0.0104162			0.0317089		0.00502711		0.00960599		0.0053308
	0.0145567		0.21698		0.0587221		0.0151987			0.0334292		0.0728272		0.0192265		0.0123127
	0.16806		0.0695005		8.02723e-05		0.0349386			0.00639184		0.0899528		0.00407806		0.00369702
	0.0630417		0.00525929		0.0257184		0.0887694			0.00576568		0.0672218		0.0037432		0.000543289
	0.0505491		0.0621388		0.0135301		0.062127			0.0235782		0.0315249		0.0033631		0.00312061
	0.112182		0.113086		1.81284e-06		0.0541721			0.00342317		0.00114852		0.00630749		0.0207462
	0.0640842		0.326202		0.041932		0.0580463			0.0215325		0.0556986		0.00233574		0.00193942
	0.0399326		0.072827		0.256683		0.200284			0.00266226		0.0204041		0.000307357		0.0030003
	0.0182592		0.0283249		0.22342		0.0465597			0.0161899		0.0551704		0.00594698		0.00430225
	0.00240422		0.188809		0.116162		0.0115891			0.0103892		0.0140327		0.00488606		0.00460425
	0.0594097		0.0932837		0.0086907		0.0138677			0.0326979		0.189676		0.00317003		0.00469812
	0.00798058		0.00957297		0.00875294		0.0440024			0.00730306		0.065647		0.00336085		0.00235282
	0.0546946		0.0183341		0.0155122		0.0786544			0.00524333		0.0126522		0.00369296		0.006618
	0.0414525		0.00278608		0.0479349		0.0325839			0.000318193		0.00945466		0.000137257		0.00381896
	0.0754464		0.0369998		0.0194673		0.0228094			0.00905269		0.000192831		0.0105014		0.00811586
	0.0225687		0.0740643		0.0227241		0.0260021			0.0668723		0.0692339		0.0502651		0.00407186
	0.182803		0.0619931		0.00946696		0.0504927			0.139418		0.0979706		0.0054603		0.00694615
	0.0426054		0.0256809		0.0423204		0.107287			0.0307033		0.0213198		0.00595577		0.00422084
	0.0218597		0.0437048		0.004663		0.057187			0.00431511		0.0500652		0.00730728		0.00549766
	0.181955		0.00136054		0.0858139		0.00185217			0.000374592		0.00461681		0.00989737		0.142372
	0.0490132		0.00702403		0.0574354		0.0928265			0.0424639		0.0325349		0.00426599		0.00307565
	0.000686408		0.129387		0.55859		0.0140078			0.231068		0.00700468		0.00236132		0.0130095
	0.00702408		0.0683747		0.168262		0.241626			0.22979		0.047916		0.00904239		0.00655056
	0.0100845		0.0559297		0.0518163		0.0786273			0.0518586		0.164087		0.0298814		0.150286
	0.139901		0.0012943		0.031654		0.0591435			0.0993956		0.0020507		0.0374255		0.0036429
	0.097093		0.00175851		0.000101835		0.00676953			0.0538376		0.00390078		0.00597968		0.020073
	0.0186109		0.0417357		0.0311375		0.00080281			0.0292005		0.0140318		0.00382472		0.00295625
	0.336288		0.067772		0.105914		0.0780196			0.00469049		0.0579685		0.00906224		0.00954136
	0.117416		0.04239		0.00567391		0.00258825			0.196571		0.0360752		0.0181508		0.0173406
	0.0458298		0.0217263		0.200245		0.0391309			0.00391889		0.0881027		0.129338		0.00381308
	0.0587122		0.121837		0.00297007		0.0640358			0.0195743		0.270668		0.012077		0.00913285
	0.000206662		0.00211424		0.0263493		0.0139636			0.149752		0.00282263		0.0032696		0.0019333
	0.0602757		0.03714		0.0654471		0.0218075			0.0222886		0.113666		0.0747056		0.0188049
	0.00906218		0.196223		0.0433856		0.108275			1.53369e-08		0.00827822		0.0155712		0.0339637
	0.0757677		0.070487		0.584993		0.0734049			0.275298		0.0115824		0.00261395		0.0178397
	0.363311		0.0149569		0.0684573		0.165446			0.630776		0.059493		0.00290407		0.00519493
	0.069231		0.0958857		0.00215971		0.0200371			0.199556		0.0145729		0.0703664		0.00318495
	0.0490862		0.00770315		0.0152208		0.0770614			0.144042		0.0393937		0.00335339		0.0527678
	0.0262941		0.0811788		0.0906959		0.00508943			0.00806449		0.00141031		0.00508469		0.00330341
	9.95829e-05		0.0207685		0.0962042		0.0172711			0.00734341		0.00536603		0.00761109		6.87493e-05
	6.2808e-05		0.0553956		0.0331585		0.0539467			0.00923348		0.0218425		0.0251082		0.003892
	0.112971		0.0074658		0.106695		0.0408927			0.0085525		0.292203		0.00478467		0.00717811
	0.0510081		0.0208398		0.0113005		0.0602944			0.0233766		0.0975483		0.0046277		0.0365566
	0.0311185		0.424323		0.0311479		0.0256857			0.00487861		0.0216004		0.0206021		0.00127953
	0.000535531		0.041715		0.121026		0.0362006			0.0179158		0.136417		0.00893943		0.00247755
	0.0327149		0.00757781		0.138231		0.161427			0.327822		0.0112636		0.00549128		0.00953173
	0.0351727		0.00549145		0.000516307		0.0500114			0.00881696		0.169206		0.00811435		0.00336968
	0.0356101		0.00963925		0.108165		0.147007			0.13672		0.0412483		0.0222087		0.00366978
	0.0826481		0.13613		0.143548		0.0140206			0.0181124		0.132045		0.00363556		0.00328276
	0.00176286		0.0392818		0.270655		0.162385			0.00236864		0.00537251		0.00543931		0.00287534
	0.0230896		0.0693368		0.360853		0.000800895			0.0503873		0.0302576		0.00802361		0.00453578
	0.00429104		0.0510237		0.0657383		0.0686313			0.0496941		0.00412375		0.0141558		0.00361951
	0.131314		0.0741588		0.0391868		1.31137			0.0060866		0.374916		0.00747221		0.00350825
	0.0242189		0.168219		0.00134493		0.0409039			0.092229		0.154095		0.00350323		0.00160068
	0.201204		0.105754		0.0676133		0.115272			0.0512168		0.0518167		0.00305261		0.00598155
	0.0862339		0.0373354		0.0145635		0.233693			0.0208641		0.223403		0.00313888		0.00490084
	0.026074		0.0243277		0.084096		0.193795			0.0257572		1.52553e-12		0.00235847		0.00385197
	0.0691183		0.255976		0.0863086		0.0124309			0.224034		0.0393571		0.00370616		0.00473136
	0.0112831		0.0443265		0.13779		0.287916			0.153233		0.00125546		0.00317613		0.00341546
	0.00455334		0.0527241		0.203251		0.135575			0.0354893		0.0438812		0.0174762		0.00374934
	0.0970077		0.0421088		0.142566		0.0286433			0.00382569		0.0400873		0.00752756		0.0034187
	0.466495		0.0510357		0.162579		0.160253			0.001284		0.178996		0.00608486		0.0140972
	0.0247981		0.1144		0.000220084		0.0281234			0.0616903		0.0162597		0.00740105		0.00383037
	0.0181053		0.0641426		0.00429524		0.160259			0.0350843		0.0505288		0.00515697		0.0027352
	0.0323595		0.0378098		0.138988		0.151236			0.00429237		0.104567		0.00417104		0.00606622
	3.37186e-12		0.000428267		0.00414419		0.0978711			0.0924254		0.0192088		0.0192028		0.00475137
	0.0632227		0.0521995		0.107377		0.102231			0.0111672		0.0421858		0.00416997		0.00685741
	0.00248697		0.156436		0.00206663		0.137733			0.00238098		0.053942		0.00800345		0.0197697
	0.0431295		0.000464818		0.090599		0.159562			0.000655397		0.0278019		0.00275332		0.00252153
	0.0809427		0.178003		0.152971		0.146764			0.000819662		0.0234663		0.00960476		0.0663528
	0.0157482		0.125277		0.0767189		0.400529			0.423464		0.285133		0.00374105		0.00552728
	0.0287106		0.0166842		0.0850858		0.00197369			0.111445		0.192023		0.00253073		0.0165676
	0.0386348		0.154119		0.174199		0.0797434			0.0415537		0.153149		0.00235094		0.0332755
	0.0222186		0.144193		0.110599		0.00249885			0.0175513		0.0567627		0.0188221		0.00495581
	0.116593		0.0038078		0.172115		0.00371087			0.0921163		0.164214		0.00354625		0.0010311
	0.021181		0.0634492		0.0154705		0.203179			0.00390592		0.119012		0.0050339		0.00494435
	0.0406493		0.063836		0.0169816		0.351458			0.01584		0.00405241		0.00335252		0.00304203
	0.0453672		0.220742		0.000265052		0.162922			0.0523506		0.000129805		0.00499786		0.00301529
	0.00272639		0.155952		0.0230542		0.00251854			0.00397494		0.0205252		0.283234		0.00314435
	0.0509224		0.03023		0.0688431		0.232934			0.000264939		0.00487496		0.00479491		0.0040528
	0.489281		0.00703094		0.150289		0.189684			0.00218975		0.0677777		0.00205377		0.0035086
	0.00363487		0.0336978		5.78519e-05		0.159634			0.0239299		0.0325174		0.01207		0.00810843
	0.00484242		0.0027167		0.0110829		0.0311033			0.00647571		0.000345467		0.00361744		0.00027
	0.0284086		0.0516485		0.000247378		0.177956			0.0108339		0.0135579		0.00205447		0.00222611
	0.00303672		0.103453		0.168067		0.4937			0.00578482		0.0698798		0.00335224		0.00479848
	0.0224496		0.027204		0.00431254		0.0717541			0.00218329		0.0565362		0.00340206		0.208523
	0.248772		0.123132		0.151761		0.130572			0.0597171		0.0380544		0.00353413		0.00991778
	1.00708		0.06078		0.00975006		0.0409858			0.00925983		0.0426814		0.000800133		0.0120169
	0.0185719		0.0775953		0.000140167		0.313207			0.102756		0.0477543		0.00302747		0.00582611
	0.00538831		0.0170066		0.0484503		0.376233			0.128586		0.0245927		0.00297587		0.00202199
	0.0267955		0.0478311		0.0110405		0.37707			0.116744		0.0347564		0.00316227		0.00374053
	0.101161		0.0269841		0.00717171		0.00113375			0.161305		0.0151301		0.00471733		0.000876019
	0.162697		0.025931		0.0406714		0.144889			0.066236		0.00925359		0.00578549		0.00342127
	0.114425		0.0148859		0.0252418		0.11828			0.243747		0.183397		0.00448515		0.00535119
	0.0177174		0.00236094		0.0112275		0.222792			0.0355205		0.0106017		0.00918948		0.00459464
	0.0345937		0.0373195		0.15658		0.011575			0.00437157		0.012901		0.012493		0.00363823
	0.0159499		0.00962231		0.0678073		0.226684			0.00597781		0.00337265		0.00499888		0.00290931
	0.0459858		4.44382e-06		0.00517473		0.251047			0.0330093		0.0532409		0.0171516		0.00438539
	0.00391862		0.0345795		0.0153053		0.119301			0.00411092		0.00404867		0.000912071		0.088027
	0.000154247		0.0746407		0.0113072		0.0872258			0.290237		0.120266		0.0133831		0.0118993
	0.00872099		0.120096		0.0374016		0.00488405			0.435007		0.046177		0.00351134		0.00446111
	0.235408		0.0329664		0.00940081		0.000306629			0.0511245		0.107097		0.0173762		0.00763514
	0.211337		0.0415612		0.032827		0.0201847			0.00584557		0.0491874		0.009658		0.0214489
	0.0919414		0.156803		0.0128043		9.43826e-07			0.00261414		0.0538559		0.00199933		0.00309735
	0.283997		0.0550928		0.0898577		0.0398713			0.00298956		0.0607437		0.00351281		0.0160443
	0.0118577		0.135553		0.0623568		6.61736e-05			0.0438238		0.0663791		0.00318892		0.00119786
	0.0696423		0.0288367		0.732255		0.0787339			0.00774331		0.0874371		0.00323723		0.0274113
	0.112104		0.000662529		0.188032		0.351818			0.00207159		0.0627702		0.00896621		0.0213006
	0.395001		0.00726624		0.0376805		0.0332686			0.151084		0.041334		0.00901523		0.00691928
	0.0681032		0.242463		0.0783639		0.0536125			0.0651437		0.0297681		0.00566657		2.24356e-12
	0.205461		0.00703678		0.0280649		0.135794			0.0950316		0.0424008		0.0152914		0.00690298
	2.48366e-08		0.0597681		0.0115198		0.028849			0.000262177		0.056219		0.00529611		0.000295371
	0.0178855		0.0416817		0.0177555		0.140385			0.0224658		0.0266126		0.28418		0.00145087
	0.00508328		0.0290951		0.250881		0.139741			0.0030507		0.00461858		0.00285311		7.52419e-05
	0.0265031		0.327985		0.051842		0.213743			0.0164198		0.0873916		0.0112964		0.00454555
	0.0551956		0.0060586		0.0643346		0.000101496			0.0814157		0.0674344		0.00907125		3.95227e-05
	0.194341		0.0291226		0.0310409		0.0368716			0.0515438		0.0509274		0.00561196		0.00259896
	0.0274592		0.00305027		0.0100474		0.00492343			0.0178283		0.00210451		0.169883		0.0152412
	0.0312299		0.0230002		0.00129423		0.0129571			4.26178e-05		0.000864699		0.00397706		0.000728618
	0.144054		0.0064606		0.0251821		0.128647			0.0222282		0.0109447		0.00335297		0.00443914
	0.0095152		0.0337804		0.242789		0.0402621			0.000182877		0.040948		0.000226709		0.00292853
	0.000188244		0.166719		0.00438393		0.0162112			0.000150367		0.00923609		0.0023399		0.00555407
	0.0457397		0.170621		0.0043078		0.154649			0.000614005		0.00626093		0.00251307		0.0327756
	0.0977845		0.106716		0.0562087		0.0465834			0.00794242		0.0202311		0.00439403		0.00141445
	0.00890279		0.063621		0.0111899		1.8828			0.000598207		0.0276503		0.00590129		0.0016273
	0.00640219		0.0455708		0.0081044		4.09583e-05			0.0113134		0.0234136		0.00522505		0.00340488
	0.396067		0.0273895		0.212912		0.033463			0.0576483		0.0292057		0.00442904		0.003542
	0.00808911		0.162456		0.288634		0.275764			0.0274007		0.0427232		0.0105084		0.0999096
	0.0596039		0.0464419		0.0399002		0.0380949			0.00877964		0.000506116		0.00746745		0.00295681
	0.0480244		0.130594		0.0579584		0.0187202			0.0173729		0.0131065		0.00330743		0.0059974
	0.150198		0.312645		0.267441		1.95545e-12			0.0596755		0.000228231		0.00790596		0.0460268
	0.290393		0.0328456		0.00253071		0.124425			0.00566623		0.0636773		0.00620219		0.00180588
	0.102951		0.225694		0.0447067		0.135505			0.128338		0.00653459		0.00293547		0.00356085
	0.110286		0.179727		0.100167		0.186209			0.0344109		0.0219212		0.0142209		0.00909177
	0.0138022		0.0909564		0.0295503		0.10121			0.0128231		0.0210795		7.94698e-08		0.00408008
	0.019946		0.0435333		0.0477776		0.15446			0.00755421		0.0814131		0.0060462		0.00283809
	0.0605813		0.0294603		0.0566545		0.974399			0.00763364		0.018518		0.0036975		0.000586519
	0.0848581		1.53901		0.115923		0.030762			0.00357593		0.0796152		0.00137336		2.69326e-05
	0.0754088		0.14947		0.0851433		0.180658			0.0203115		0.00210867		0.0141104		0.00357163
	0.143651		0.0574068		0.0696592		0.152373			0.0113789		0.0525433		0.00410933		0.000202298
	0.00696124		0.0491158		0.110057		0.234891			0.0236167		0.0682462		0.00421867		0.00331003
	0.0459718		0.258091		0.0408187		0.379427			0.0335211		0.0186502		0.00588755		0.00212089
	0.783636		0.439645		0.0946949		0.342182			0.000689594		0.00555892		0.00474093		0.00282428
	0.0364663		0.133564		0.0244321		0.17651			0.0344808		0.0574641		0.0033274		0.0045444
	0.235345		0.000361093		0.00128858		0.124638			0.0148174		6.04068e-05		0.0412805		0.00374987
	0.0755715		0.0309306		0.0185521		0.12875			0.0872263		0.0936307		0.00140481		0.00711846
	0.033692		0.00902694		0.0578645		0.111827			0.0542323		0.0234359		0.00348959		0.00252799
	0.125237		2.46316e-05		0.0323361		0.163725			0.00014547		0.00796438		0.00177913		0.00517766
	0.0232912		0.0354079		0.0577208		0.0569892			9.01796e-07		0.129874		0.0070784		0.0632297
	0.499156		0.0298843		0.21865		0.194997			0.141312		0.0614423		0.000995682		0.00818271
	0.000206466		0.0604169		0.0535778		0.0613036			0.000745026		0.0619609		0.00285951		0.00505849
	0.0200413		0.44749		0.0562738		0.0285605			0.169796		0.166706		0.000392433		0.0195473
	0.0611377		0.114006		0.0180125		0.132479			0.0165513		0.000495072		0.00654201		0.00222177
	0.33905		0.116918		0.0264345		0.252464			0.0841901		0.0419224		0.00514026		0.0178859
	0.0427816		0.0853922		0.0161443		0.133158			0.0205762		0.037579		0.00831416		0.00117539
	0.0854881		0.0114597		0.00608982		0.0407588			0.00043012		0.0899282		0.00753962		0.00363649
	0.00256874		0.00720723		0.131089		0.00145395			0.0431177		0.048206		0.0138656		0.184315
	0.00507347		0.00422155		0.0209052		0.0620435			0.0112062		0.0580776		0.00242377		0.031791
	0.0177052		0.129537		0.0281396		0.485568			0.00577354		0.00363264		0.00320042		0.0832915
	0.0476606		0.256863		0.0304429		0.105138			0.0227106		0.0102752		0.00383264		0.00512037
	0.00555654		0.00209657		0.0214538		0.110156			0.00478841		0.155159		0.00388022		0.00213741
	0.223812		0.168382		0.00795226		0.256404			0.00221094		0.0180394		0.000944055		0.00491607
	0.0249402		0.0143941		0.117767		0.0631149			0.00856051		0.0324946		0.00373524		0.00227748
	0.0428749		0.139182		0.12767		0.355778			0.139685		0.0512927		0.00389848		0.00324891
	0.035932		0.148493		0.00271964		0.0152674			0.0135535		0.212694		0.00296032		0.00349747
	0.253711		0.142957		0.039034		0.0048089			0.0435796		0.00162175		0.00275171		0.00293719
	0.055074		0.00421675		0.064687		0.113451			0.152137		0.243128		0.040601		0.0010529
	0.0798499		0.264124		0.0235046		1.57588			0.000740229		0.10163		0.00321853		0.00267794
	0.206954		0.223673		0.0505186		0.047586			0.0933414		1.38965e-06		0.00251652		0.0036315
	0.0383684		0.277032		9.40676e-05		0.0105212			0.265158		0.0135937		0.00526706		0.00328729
	0.032185		0.0412397		0.0347571		0.102469			0.153074		0.0255247		0.00273574		0.0187082
	0.00743153		0.0807057		0.176529		0.0743394			0.0914077		0.0214602		0.00482447		0.00308188
	0.155718		0.0340903		0.331435		0.151461			0.0886383		0.0273481		0.00471766		0.00520635
	0.151897		0.256749		0.424607		0.0568288			0.0436343		0.00497395		0.00325387		0.00379114
	0.0962281		0.228805		0.0978591		0.00379198			0.0180863		0.000396825		0.00305182		0.00183556
	0.0236446		0.296065		0.23423		0.0608016			0.152833		0.103467		0.00312543		0.00428724
	0.00194753		0.0572407		0.184282		0.000200332			0.0670897		0.0179047		0.0270726		0.00444673
	0.171677		0.3326		0.000223652		0.00907858			0.0820723		0.0900124		0.00432862		0.0026172
	0.0126863		0.129384		0.512825		0.00235658			0.035647		0.0318752		0.00292953		0.00381645
	0.0137559		0.488781		0.112189		0.00306817			0.005403		0.0268889		0.00263402		0.00193386
	0.0411372		0.0797448		0.10913		0.435631			0.00359325		0.0637784		0.0346477		0.00945212
	0.114116		0.0409813		0.203694		0.000384416			0.193035		0.00151027		0.00284859		0.00882019
	0.239696		0.0723683		0.113151		0.134971			0.0377021		0.187333		0.00356157		0.00351552
	0.448685		0.0880886		0.000733047		0.0347619			0.125841		0.0662894		0.0033879		0.00284861
	0.0389586		0.104736		0.0593002		0.0736037			0.350989		0.00603993		0.00749115		0.00972935
	0.0569011		0.0228895		0.340938		0.0236051			0.000230742		0.0478292		0.00605254		0.0142944
	0.257935		0.0508526		0.041843		0.0435414			0.0581677		0.052121		0.0035493		0.00345205
	0.041974		0.0718023		0.0681446		0.0662424			0.0668631		0.0061992		0.0253487		0.00583142
	0.17254		0.156361		0.183069		0.164602			0.0259009		0.00219013		0.00445859		0.00318098
	0.252781		0.106443		0.0578371		0.000202231			0.135479		0.0388452		0.0190355		0.00492844
	0.0477532		0.145628		0.0212768		0.105911			0.0124872		0.0139045		0.0738974		0.00127038
	0.000105401		0.170456		0.00724684		0.0469814			0.302826		0.0633666		0.0105576		0.00312489
	0.059527		0.0257072		0.00348599		0.0022699			0.00217083		0.0123461		0.285798		0.00200567
	0.089731		0.0992124		0.169324		0.0727864			0.0457368		0.0479872		0.000981279		0.00299413
	0.0511178		0.0109226		0.175855		0.129356			0.000251287		0.0115274		0.0230043		0.0036765
	0.00508921		0.0451982		0.0257463		0.158558			0.00240593		0.0395202		0.00534387		0.00357208
	0.0390723		0.00708185		0.112204		0.157219			0.00340789		0.0940417		0.00490774		0.0101235
	0.0608124		0.00384045		0.206648		0.0724749			0.0227135		0.122918		0.00386723		0.0034088
	0.0290291		0.0638244		0.22981		0.0825691			0.0258289		0.112967		0.00671557		0.00344097
	0.0687029		0.19647		7.8362e-05		0.00113313			0.0940461		0.0402979		0.00528805		0.00312531
	0.00642238		0.052938		0.189617		0.00124946			0.172974		0.037374		0.0104569		0.00407169
	0.0830175		0.118896		0.0907075		0.255187			0.049814		0.0307288		0.00330223		0.00127399
	0.0793714		0.263276		0.0701047		0.071198			0.195829		0.0462173		0.00409972		0.00368845
	0.000690123		0.0204491		0.0819331		0.079793			0.172549		0.0474271		0.00402869		0.00454793
	0.00175301		0.0864312		0.494228		0.0562254			0.0113229		0.0240101		0.00322666		0.00590233
	0.019361		0.132636		0.128669		0.105158			0.00496287		0.0141214		0.00375232		2.83238e-12
	0.00984309		0.114461		0.125604		0.0878749			0.036436		0.0641134		0.0531203		0.00220786
	0.20947		0.0158878		0.0629681		0.140446			0.00377558		0.0399553		0.00440928		0.00299275
	0.107203		0.0582589		0.0608529		0.0635431			0.0550713		0.0269629		0.00429922		0.00373035
	0.0431809		0.0134875		0.140339		0.0273247			0.0294135		0.0463402		0.00339002		0.00525876
	0.0444267		0.650453		0.0420323		0.215252			0.0730054		0.553415		0.00418329		2.75657e-06
	5.1822e-14		0.0996797		0.0347296		0.00429433			0.0183925		0.000667074		0.00510244		0.000792967
	0.0321691		0.00219002		0.0231815		0.00450945			0.00701561		0.0124723		0.00329651		0.00911948
	0.0474184		0.0286261		0.00228191		0.0399122			0.143677		0.033957		0.00368737		0.00171742
	0.0508208		0.278186		0.00742032		0.194301			0.00809912		0.0440846		0.00256124		0.00437388
	0.0945224		0.151918		0.0418661		0.167203			0.0094483		0.014955		0.00366701		0.0375425
	0.0586124		0.0389808		0.000103418		0.192262			0.0633929		0.038132		0.00286622		0.000231527
	0.019748		0.0432647		0.0157333		0.119992			0.000801184		0.0528393		0.00565214		0.00125633
	0.0968277		0.171091		0.0290171		0.16291			0.0286206		0.0244757		0.00290134		0.0120395
	0.0304324		0.0255182		0.0198909		0.00638436			0.000271299		0.0778065		0.0271317		0.00175856
	0.0357853		0.105731		0.123556		0.149007			0.50011		0.0504624		0.0290358		0.00320941
	0.333542		0.0305694		0.0697091		0.310423			0.000480264		0.0755446		0.00745595		0.0148713
	0.0098325		0.0654934		0.00585134		0.263103			0.00153381		0.0240282		0.0349415		0.00293963
	0.0269407		0.218316		0.0154894		0.107477			0.089343		0.118604		0.00422083		0.00489586
	0.0550794		0.0674623		0.00251138		0.105129			0.00364398		0.132618		0.00466665		0.00554603
	0.161263		0.193063		0.101002		0.0188226			0.128943		0.0551621		0.181748		1.89787e-07
	0.00335077		0.235843		0.118298		0.192808			0.0646018		0.0536245		0.00331155		0.0143074
	0.0737834		0.0180385		0.0431346		0.108201			0.0357972		0.0462019		0.00364501		0.0316053
	0.107239		0.195667		0.0493821		0.0419958			1.27448e-12		0.0765927		0.0124455		0.00251004
	0.00164268		0.00529182		0.000230008		0.190224			0.0623198		0.0259435		0.00282524		0.00133903
	0.116065		0.0573624		0.964393		0.073923			0.0502522		0.125185		0.00403374		0.0054763
	0.021259		0.0189192		0.042935		0.0379456			1.14665e-06		0.0718421		0.00345092		0.0054679
	0.0699687		0.0563612		0.000265327		0.0117949			0.191954		0.0760926		0.00494891		0.0531592
	0.0153507		0.160126		8.247e-05		0.0446609			0.00180854		0.00559136		0.00507092		0.00212104
	0.0158082		0.178683		0.0203492		0.197314			0.0243712		0.000313627		0.0060286		0.00013836
	0.0122788		0.0187926		0.0236307		0.138338			0.0636268		0.00236459		0.004531		0.0171802
	0.0647612		0.00510352		0.313193		0.288288			0.184986		0.0158979		0.0172749		0.00362522
	0.0793868		0.0615436		0.014064		0.100319			0.00329913		0.180031		0.00320287		0.00667551
	0.0267286		0.0159174		0.025059		0.000229555			0.0168056		0.0123397		0.00180895		0.00915756
	0.00420918		0.0716648		0.0524294		0.013844			0.0405063		0.00432251		0.00497362		0.00201557
	0.154743		0.192899		0.0743489		0.047123			0.00395765		0.00488305		0.00282745		0.00422095
	0.0762069		0.0299957		0.0133504		0.0573214			0.00557657		0.0039531		0.00196997		0.00263138
	0.00887034		0.0211698		0.0102116		0.0573775			0.164625		0.0173537		0.0107879		0.00289424
	0.0381175		0.287778		0.0330434		0.124165			0.0186882		0.00463347		0.00202038		0.00266986
	0.00376375		0.0606275		0.163451		0.0190164			0.00317803		0.00351822		0.00454393		0.0668013
	0.059048		0.170365		0.0077668		0.262786			0.00477107		0.00622099		0.00461286		0.00455982
	0.0356819		0.074472		0.0012168		0.0279368			0.00280849		0.0101392		0.00450339		0.00434579
	0.0148571		0.0511866		0.0457351		0.0602679			0.00716863		0.0506914		0.0034284		0.0099077
	0.00575547		0.0948551		0.0855523		0.0651681			0.00907115		0.0197829		0.00438669		0.00299992
	0.389131		0.0412791		0.0516801		0.0379805			0.000482231		0.0407859		0.0821338		0.00310946
	0.0603912		0.0909918		0.104738		0.00321477			0.0608649		0.000591336		0.000901076		0.00436476
	0.0556986		0.00976473		0.0715378		0.375855			0.00970635		0.22698		0.0156451		0.00802274
	0.123365		0.0147975		0.399088		0.0717811			0.0401005		0.0123723		0.000875808		0.00410216
	0.000487172		0.0274313		0.0202351		0.227686			0.0265195		0.0126495		0.000435599		0.0168543
	0.00234049		0.0793738		0.0569711		0.131938			0.0107703		0.000978642		0.000439146		0.0112531
	0.0116798		0.0986044		0.00452162		0.028956			0.205791		0.00592014		0.00241359		0.00573117
	0.00304399		0.0435576		0.107567		0.0424083			0.00391728		0.0197541		0.00232549		0.258443
	0.00349173		0.0483688		0.00558989		0.0754547			0.0757676		0.00288757		0.00388885		0.0204292
	0.0107676		0.0465444		0.0406089		0.00968579			0.182995		0.161611		0.0223295		0.00210676
	0.000463424		0.0958256		0.0727364		0.420627			0.00376505		0.00459669		0.00974376		0.0492283
	0.0356236		0.503466		0.0221362		0.00438674			0.0431757		0.026397		0.025733		0.0399297
	0.00146778		0.0496433		0.0197629		0.0344477			0.159631		0.00390537		0.00563427		0.00209247
	0.162776		0.103331		0.0910693		0.136281			0.0467104		0.0187579		0.010477		0.0824476
	0.133946		0.213907		0.274387		0.0926708			0.0491323		0.00604657		0.00348322		0.00290888
	0.0105902		0.0446027		0.0453398		0.000594967			0.0601394		0.00654677		0.0510752		0.00510531
	0.141654		0.125879		0.0782058		0.0202778			0.0589344		0.00272071		0.0645053		0.0160065
	0.0674903		0.0342377		0.0169186		0.00708665			0.0707421		0.0104346		0.00440681		0.0132401
	0.0493711		0.0415976		0.824354		0.0860599			0.0241909		6.05835e-05		0.00273566		0.0123682
	0.00203825		0.104533		0.0235279		0.622286			0.0172063		0.0302164		0.00127376		0.00705446
	0.0400375		0.161556		0.0737748		0.0512696			0.0624511		0.00434578		0.217351		0.0083986
	0.013944		0.00846253		0.0272384		0.0542427			0.0928751		0.00685248		0.00332742		0.0027487
	0.00158579		0.0657474		0.00452362		0.225017			0.171319		0.0220831		0.00407402		0.0411231
	0.197597		0.093108		0.175884		0.19477			0.0341317		0.0114561		0.0228131		0.00308627
	0.0200041		0.0015202		0.015035		0.0961181			0.124207		0.00437442		0.0705671		0.00397532
	0.0202661		0.0748086		0.0179276		0.0677217			0.12298		0.015749		0.00420384		0.0150945
	0.0283267		0.000460122		0.008362		0.0616441			0.0919198		0.00375096		0.000572111		0.00112158
	0.276834		0.0267307		0.242254		0.0918446			0.0692884		0.0145131		0.0211786		0.00483824
	0.108076		0.188164		0.0331367		0.0269139			0.164685		0.0732621		0.00282803		0.00182838
	0.00122897		0.00266877		0.13462		0.132733			0.00492359		0.0204464		0.00338491		0.0190949
	0.0680666		0.125522		0.0437154		0.0592573			0.0103495		0.00443844		0.00433179		0.00288954
	0.0471226		0.402905		0.0256144		0.0388505			0.0705939		0.0831792		0.0132811		0.00430416
	0.0163245		0.00228414		0.0130206		0.00195759			0.0486218		0.00410454		0.00337542		0.00033988
	0.134776		0.032531		0.0174376		0.0569494			0.0422085		0.00310459		0.00171715		0.00104671
	0.514319		0.022657		0.0017596		0.0413381			0.0833967		0.0160347		0.00970875		0.00250145
	0.0836116		0.0517601		0.354662		0.17043			0.10089		0.0037014		0.00458318		0.00437538
	0.0243785		0.120182		0.00353446		0.0423899			0.252767		0.00315327		0.00318496		0.00391368
	0.257848		0.060073		0.0369524		0.088517			0.245065		0.0154677		0.00246724		0.619206
	0.292796		0.115946		0.195273		0.0116382			0.322118		0.00306132		0.00892579		3.56193e-05
	0.056488		0.0117308		0.0999106		0.0374319			0.0109813		0.00854784		0.00336762		0.0038816
	0.00888254		0.326586		0.0540603		0.0658459			1.41786e-05		0.0147278		0.00422608		0.00452905
	0.18801		0.0891549		0.00589292		0.077509			0.0043358		0.002714		0.00254855		0.00861206
	0.042298		0.0495011		0.020306		0.0244774			0.113836		0.013367		0.00275809		0.00297173
	0.00136525		0.000171957		0.176974		0.102438			0.305853		0.00289773		0.00707092		0.00362799
	0.0899161		0.00705744		0.03138		8.85365e-07			0.032894		0.00348744		0.00333879		0.00456629
	0.19724		0.10887		0.0302303		0.0635836			0.553997		0.00561543		0.00571916		0.00504471
	0.0993297		0.254775		0.0929296		0.113132			0.000214571		0.0025541		0.0515687		0.00338605
	0.0492891		0.0047385		0.105647		0.13734			0.032883		0.00804273		0.00280004		0.00187641
	0.098187		0.00245146		0.183689		0.0136975			0.340227		0.00447483		0.00314064		0.00596694
	0.336337		0.0028961		0.0500949		0.0440483			0.0579419		0.00407729		0.00322313		0.00410535
	0.0978882		0.00726884		0.398398		0.0181377			0.0263483		0.00423092		0.00428294		0.00655451
	0.0859969		0.00598401		0.0442853		0.0487463			0.230669		0.021376		0.0121332		0.00822188
	0.216595		0.154705		0.143071		0.0486698			0.0826227		0.000696963		0.00504911		0.00262797
	0.0652377		0.0194431		0.00625882		0.0815154			0.0624788		0.0238494		0.0049864		0.00524677
	0.000275039		0.174637		0.0162097		0.0806727			0.104545		0.0333374		0.00706623		0.00506769
	0.183252		0.0125387		0.256757		0.0164414			0.0236811		0.0271692		0.0127292		0.00686705
	0.014174		0.00024118		0.0335806		0.00972816			0.0175387		0.0074429		0.00466481		0.00690326
	0.336734		0.0476443		0.0606156		0.152587			0.0491656		0.00211527		0.00324188		0.00262584
	0.039954		0.157385		0.0230832		0.0829225			0.0273953		0.0066234		0.00815408		0.00325239
	0.110158		0.00725645		0.0180172		0.0366222			0.150293		0.00134167		0.0694827		0.00202944
	0.108214		0.157455		0.0304361		0.050084			0.0329751		0.0147767		0.0233086		0.0105153
	0.179388		0.0711315		0.0887711		0.166878			0.134763		0.0146128		0.00375963		0.00532102
	0.0394159		0.104096		0.26564		0.0801913			0.326053		0.00527796		0.00643836		0.00291122
	0.00429969		0.0146445		0.0316591		0.111943			0.117107		0.121362		0.00359852		0.00426287
	0.0541282		0.250069		0.0142338		0.107052			0.100263		0.0076109		0.0028209		0.0109324
	0.226694		0.253904		0.0289557		0.0348622			0.00156723		0.00610569		0.00523988		0.00973783
	0.00318668		0.0800136		0.110669		0.166718			0.0140304		0.0244671		0.0338509		0.00466215
	0.00116181		0.0782146		0.068697		0.0654902			0.0219247		0.00184928		0.0214035		0.00188055
	0.235895		0.000730069		0.0435075		0.161994			0.0388989		0.0183576		0.00270418		0.00404911
	0.0071339		0.0963682		0.000192632		0.0388421			0.0256703		0.108729		0.002643		0.0206763
	0.0181358		0.200817		0.084106		0.00996013			0.098191		0.00960174		0.00432483		0.00513846
	0.0433165		0.221988		0.0179619		0.0220826			0.000406839		0.00048335		0.00341822		0.0154939
	0.0759289		0.0058882		0.0626459		0.129825			0.141916		0.0107287		0.00368398		0.0192756
	0.0531009		0.0218534		0.0203664		0.287823			0.0085504		0.00287229		0.00209195		0.00403521
	0.00112894		0.101232		0.0246367		0.0916782			0.00731019		0.00509002		0.0139411		0.0276912
	0.0304789		0.020737		0.0193848		0.0440752			0.0317547		0.0152278		0.0096272		0.00629272
	0.000706569		0.359137		0.0226365		0.0001634			0.0774288		0.00254896		0.00443426		0.00303367
	0.429435		0.0898501		0.153724		2.40686e-05			0.0622626		0.0661024		0.00528505		0.0131427
	0.263383		0.0610264		0.0540473		1.80576e-12			0.011432		0.00580585		0.00509179		0.00335863
	0.000583285		0.150338		0.173301		0.106089			0.160352		0.0335442		0.00190942		0.00156009
	0.0727342		0.150984		0.113175		0.325999			0.0161149		0.0253992		0.00272313		0.0121174
	0.0616459		7.56374e-13		0.229629		0.100133			0.0436189		0.011351		0.00532898		0.00249913
	0.0119528		0.0350717		0.0343397		0.09943			0.14554		0.0040404		0.00375621		0.0184415
	0.0382045		0.0605271		0.0639742		0.191472			0.00293069		0.0546841		0.00453114		0.00490414
	0.00169919		0.0363344		0.097627		0.0315152			0.0166338		0.00382254		0.00487785		0.000215446
	0.0417884		0.0515399		0.0110102		0.291439			0.099841		0.0142704		0.00259785		0.0244193
	0.00920568		0.00943125		0.0112857		1.70185e-12			0.111726		0.00473005		0.0027942		0.00342753
	0.0299353		0.0666947		0.0471545		0.0552703			0.032931		0.00185486		0.00153412		7.98108e-07
	0.084597		0.100307		0.0623882		0.0407803			0.00254589		0.0139561		0.000361738		0.021479
	0.310053		0.00415511		2.03852e-13		0.124576			0.00511585		0.021212		0.00542068		0.00565897
	0.0220039		0.187959		0.00396281		0.0655691			0.0160535		0.0137188		0.00176458		0.0522161
	0.0232849		0.188011		0.00633039		0.0312662			0.00353492		0.00792731		0.00398267		0.00327747
	0.082993		0.00578732		0.0339134		0.0341562			0.00788824		0.0204744		0.00524664		0.00320944
	0.387604		0.196084		0.0187009		0.128715			0.00402952		0.0314262		0.00473664		0.0276138
	0.0020588		0.00158383		0.0991139		0.146597			0.0054987		0.00515636		0.00261458		0.0733681
	0.101622		0.0221901		0.0291102		0.0716849			0.000260511		0.00556571		0.000235888		0.00369669
	0.0714286		1.9184e-07		0.0569024		1.9475e-12			0.00132091		0.0118397		2.26644e-12		0.00885327
	0.0074716		0.05168		0.0699892		0.108324			0.0026191		0.0421805		0.0043902		0.00329027
	0.120705		0.0624969		0.129387		0.0952327			0.0240237		0.0253793		0.0049593		7.5294e-14
	0.0130655		0.05663		0.0258917		0.110372			0.0615627		0.0482002		0.00339183		0.00186884
	0.0693773		0.0056479		0.0681857		0.219302			0.0130317		0.000126943		0.00812859		0.00631678
	0.297594		0.0279075		0.00122968		0.0587849			0.0892431		0.0131297		0.00455932		0.00882862
	0.0955126		0.00355398		0.0957483		0.156977			0.0393186		0.0155472		0.00284641		0.00445261
	0.483801		0.00590433		0.0281985		0.0636835			0.0191334		0.000337673		0.00114264		0.00434762
	0.0671884		0.0604954		0.205554		0.218244			0.0475047		0.0149274		0.00501635		0.0968031
	0.0347066		0.00854182		0.0274909		0.00695032			0.111738		0.00199957		0.00366487		0.0850914
	0.191416		0.0369056		0.00250846		0.00027613			0.00578728		0.000719367		0.013732		0.00388103
	0.0629119		0.326957		0.215491		0.0576359			0.0208506		0.0416038		0.00539809		0.00299888
	0.00727907		0.000236266		0.104767		0.074423			0.0115639		0.019631		0.00313545		0.0107482
	0.0203237		0.0409249		0.355803		0.000233466			0.218868		0.00151177		0.344681		0.00414303
	0.00626899		0.0970475		0.0160725		0.154794			0.0293214		0.0369487		0.000212159		0.00481564
	0.000130033		0.0372183		0.00482853		2.41294e-12			0.059592		0.00259423		0.00323615		0.00252241
	0.118173		0.115294		0.0292377		0.176309			0.00039636		0.0400659		0.000154766		0.00618751
	0.486441		0.0632227		0.136323		0.0760836			0.128168		0.011434		0.00547891		0.00313385
	0.00536556		0.0445704		0.0669153		0.0152672			0.0162325		0.00282271		0.00936573		0.00351767
	0.076693		0.164222		0.334689		0.0163913			0.0440271		4.36652e-05		0.00523298		0.00175341
	0.124873		0.0293806		0.163491		0.161237			0.0646249		0.989759		0.00754317		0.00517839
	0.0389298		0.0949804		0.00458339		0.194746			0.0252581		0.00468802		0.00340828		0.0107169
	0.000122975		0.119457		0.165294		0.106883			0.135558		0.0086178		0.0200455		0.00390526
	0.312127		0.0317427		0.0502326		0.0257014			0.0177989		0.0419311		0.0176931		0.0142918
	0.0592612		0.0182688		0.0411639		0.0975547			0.0201519		0.0154539		0.000319068		0.003497
	0.0137013		0.00935199		0.0344223		0.0333562			0.00026417		1.01829e-05		0.00531882		0.00786299
	0.00323059		0.00723431		0.0814282		0.141706			0.00869141		0.0067195		0.00950634		0.00457893
	0.0467712		0.000983751		0.0511601		0.163267			0.0128542		0.000428853		0.00324447		0.00391772
	0.105028		0.0618588		0.0259482		0.0273962			0.120381		0.0160238		0.00663048		0.00297678
	0.00767044		0.113262		0.0107486		0.054736			0.107709		0.00335598		0.00393702		0.037314
	0.00504969		0.142199		0.000728535		0.182769			0.069342		0.0148986		0.00549083		0.00589677
	0.121191		0.215241		0.0786285		0.0808789			0.312725		0.00401881		0.00437965		0.0051951
	0.0116152		0.00893875		0.0470723		0.0194945			0.00573247		0.00845839		0.000523414		0.0219838
	0.0391939		0.0198264		0.153964		0.592346			0.0814907		0.00655135		0.00383454		0.00100932
	0.615449		2.04249e-05		0.0194327		0.00641253			0.0272674		0.00888557		0.00460609		0.0107262
	0.0230893		0.0289208		0.0255785		0.0338696			0.0889138		0.00351759		0.00469728		0.0042019
	0.0394935		0.0137812		0.0967327		0.180262			8.3526e-05		0.00132911		0.00671698		0.00304172
	0.0624913		0.0119157		0.149443		0.170001			0.0404724		0.0115695		0.0022712		0.00154262
	0.0745985		0.00017517		0.0366154		0.00441971			0.00104915		0.00480761		0.0112134		0.00114878
	0.0332845		0.00179596		0.0116365		0.0804832			0.0057991		0.00588134		0.00988034		0.00498291
	0.0105121		0.0257862		0.0339822		0.0773299			0.0190687		0.0108644		0.00647189		0.00582927
	0.0321662		0.0484245		0.0146429		0.316798			0.0439304		0.00201422		0.00847379		0.00388537
	0.0779526		0.0752612		0.00473595		0.0523383			0.157648		0.00326751		0.00437197		0.47593
	0.0321661		0.0275422		0.0444682		0.0543782			0.0491487		0.00698488		0.00614903		0.0113079
	0.14508		0.0976683		0.0111641		0.193033			0.0509244		0.0459207		0.00155832		0.00346222
	0.0429872		0.0272384		0.00267737		0.0232037			0.00886717		0.00484002		0.00356275		0.00347199
	0.129397		0.14363		0.0531587		0.0908818			0.0534325		0.000342037		0.00305336		0.0058673
	0.00164422		0.0291813		0.027422		0.159668			0.00832735		0.0036525		0.00294681		0.000898845
	0.00394299		0.042691		0.0211993		0.117861			0.0166397		0.0136706		0.00480883		0.00374227
	0.0220384		0.40682		0.0441863		0.031392			0.0807837		0.00552036		0.00536914		0.0175788
	0.0859847		0.356681		0.00650376		0.227363			0.189439		0.0314909		0.0166931		0.00560832
	0.172048		0.0254577		0.284442		0.0791545			0.145936		0.00952758		0.00172521		0.0108885
	0.002722		0.102281		0.12392		0.0789697			0.0304968		0.00122885		0.00733597		0.0206739
	0.034191		0.290477		0.0810759		0.51116			0.465322		0.00975182		0.0103571		0.00250215
	0.000257734		0.0242496		0.0692364		0.0815219			0.0862265		0.00389572		0.00566917		0.00132143
	0.0729983		0.0276794		1.98424e-12		0.104144			0.0767412		0.000961154		0.0663653		0.00498686
	0.0658791		0.433723		0.081356		0.102297			0.0399995		0.00514305		0.000846645		0.00298652
	0.0231261		0.137542		0.117808		0.016109			0.013717		0.00835991		0.00455473		0.00248312
	0.0155732		0.0275288		0.0224459		0.18904			0.129766		0.0057148		0.0888393		0.0117382
	0.00482825		0.0978134		0.0666744		0.280182			0.0834324		0.0196199		0.00372318		0.00365463
	0.00333732		0.0249307		0.00421024		0.133573			0.0574187		0.00343521		0.00218741		0.0295495
	0.0327961		0.0169002		0.0047315		0.684849			0.241899		0.00160244		0.0074849		0.0335727
	3.15367e-12		0.0813046		0.0971704		0.0669772			0.340234		0.00222384		0.00493066		0.00375997
	0.0500358		0.163511		0.0119673		0.0148068			0.0885649		0.0159477		0.00639769		0.00307073
	0.0676853		0.00206151		0.0539638		0.00016942			0.0397313		0.0162124		0.00357464		0.030827
	0.0789291		0.00448484		0.000337499		1.76624e-06			0.00582818		0.00521945		2.5417e-05		0.00310424
	0.0670409		0.105305		0.0111961		0.0138824			0.0448573		0.0310126		0.00309132		0.00389243
	0.288309		0.00626725		0.0616369		0.148211			0.0299753		0.00693483		0.00441157		0.0312657
	0.25242		0.0664638		0.0852181		0.000381588			0.0253868		0.000154967		0.000209785		0.00393393
	0.0318164		0.004172		0.00164463		0.264497			0.0363292		0.0191023		0.102259		0.00915966
	0.00156083		0.0362683		0.0542266		3.27091e-05			0.0334146		0.00978733		0.00332804		7.51843e-05
	0.161995		0.00341534		0.0133781		0.178409			0.011015		0.0195621		0.00364141		0.000643243
	0.0831535		0.427015		0.0624751		0.026167			0.00549697		0.0764847		0.00311705		0.00419085
	0.000372211		0.0357778		0.0701468		0.00012781			0.185315		0.179305		0.00345072		0.00415698
	0.11455		0.395272		0.0750926		0.120355			0.0163978		0.0293527		0.0104887		0.000789899
	0.0114913		0.214523		0.14863		0.134044			0.00355046		0.100585		0.00287054		0.00411607
	0.0268107		0.033091		0.164334		0.398903			0.0386662		0.0118532		0.0213636		0.00226094
	0.0141526		0.0706134		0.00020806		0.014267			0.0152834		0.0369881		0.00116497		0.00387691
	0.0705992		0.624086		0.0298241		0.0256022			0.0538641		0.110151		0.0125248		0.00330443
	0.0251581		0.274305		0.0509344		0.0916093			0.12289		0.00513168		0.00137236		0.00413382
	0.350929		0.177425		0.0861169		0.236785			0.0044566		0.0444468		0.00310517		0.00147972
	0.11964		0.0364578		0.18437		0.205334			0.012387		0.00261919		0.00509213		0.0206559
	0.176937		0.296856		0.0287652		0.137462			0.00393479		0.0120024		0.00205414		0.00510392
	0.0650606		0.0398485		0.0224234		0.117967			0.042868		0.00146486		0.0329824		0.00342831
	0.00390406		0.254213		0.187686		0.0630792			0.008551		0.00700842		0.00387564		0.00410982
	0.166438		0.105343		0.100921		0.0339592			0.034061		0.00797287		0.0087412		2.71725e-12
	0.10007		0.0694582		0.0814827		0.187632			0.051102		0.125434		0.00805153		0.0114908
	0.189933		0.125967		0.0425793		0.0251065			0.000875845		0.0604097		0.00379493		0.00531266
	0.0677693		0.000830637		0.00758518		0.0893619			0.000830009		0.0416982		0.00376388		0.00271834
	0.808535		0.208166		0.0390851		0.20692			0.00829628		0.0245623		0.00299212		0.0216341
	0.122524		0.0170291		0.0366254		0.093319			0.0106213		0.053271		0.00330904		0.00779621
	0.0233898		0.0118205		0.272438		0.00845222			0.0421832		0.0358676		0.00675414		0.0190725
	0.0113251		0.00687734		0.0382565		0.0665469			0.0696543		0.0332801		0.00288464		0.0216834
	0.00263167		0.214152		0.24836		0.171148			0.00421893		0.0333228		0.0215052		0.00246322
	0.195422		0.349566		0.041491		0.0785064			0.0042049		0.0253907		0.00293023		0.00667681
	0.0471059		0.130816		0.00463872		0.107569			0.0010022		0.00311238		0.00724239		0.00208337
	0.000222094		0.0278896		0.0305789		0.167878			0.0410587		0.0282402		0.0030939		0.0059604
	2.32145e-12		0.0738219		0.00827553		0.390216			0.0909215		0.125397		0.00203416		0.00894094
	0.000843804		0.110728		0.249785		0.146723			0.0313242		0.104734		0.00507819		0.00501583
	0.282242		0.0112249		0.00130399		0.132361			0.261227		0.0722781		0.0059793		0.00619403
	0.00600322		0.154445		0.088293		0.0200177			0.0362966		0.00274719		0.0171488		0.0156222
	0.02346		0.00688477		0.412944		0.224069			0.0589242		0.0432788		0.00386221		0.000187499
	0.135283		0.000631564		0.0904799		0.0902584			0.0685463		0.0335164		0.00277116		0.0130704
	0.0658579		0.132264		0.111619		0.128919			0.075499		0.0761032		0.0110804		0.000227769
	0.0669039		0.0637591		0.0783734		0.0600107			0.0734116		0.0159269		0.00287611		0.00162224
	0.000996498		0.0745067		0.0741742		0.208163			0.0166729		0.00341814		0.00439797		0.0785962
	0.0330933		0.149907		0.00119561		0.15339			0.0511047		0.00175988		0.00416652		0.0289226
	0.029369		0.122204		0.0491291		0.137338			0.000688787		0.0166365		0.00396223		0.0085437
	0.0425049		0.0908267		0.0593985		0.179556			0.119957		0.00793788		0.00329313		0.00257538
	0.103691		0.0375576		0.0274458		0.00408521			0.0181383		0.00436941		0.00421498		0.0113949
	0.11058		0.0380232		0.105691		0.126346			0.192847		0.00964385		0.0241881		4.08573e-05
	0.00282789		0.0713136		0.0536172		0.0754248			0.0434843		0.0121296		0.00408908		0.0255929
	0.190799		0.0973308		0.00532534		0.067493			0.0331039		0.0453966		0.0103243		0.00352723
	0.000249588		0.0592334		0.0184699		0.0159191			0.0723304		0.0574817		0.00292151		7.19435e-05
	0.00121877		0.0724117		0.00876725		0.050495			0.0679048		0.170575		0.00765548		0.00945643
	0.332143		0.137453		0.0165465		0.00354748			0.0308184		0.0375551		0.00614579		0.00828726
	0.0615879		0.0035392		0.00625859		0.0215171			0.254448		0.00204464		0.00529032		0.00345433
	0.0653027		0.176464		0.0110828		0.0226583			0.0332174		0.114496		0.00633427		0.0131779
	0.172211		0.0247499		0.0969282		0.000437736			0.0555712		0.185813		0.00549498		0.0794438
	0.00444395		0.206049		0.0100396		0.0265239			0.43291		0.0491229		0.000505012		0.00167449
	0.0174223		0.0344191		0.100076		0.0519522			0.07306		0.00946792		0.00883217		0.00747214
	0.0998431		0.0968588		0.00254437		0.285545			0.14913		0.0545285		0.00339731		0.0681586
	0.0567073		0.0640708		0.212603		0.147416			0.139545		0.0034926		0.00637938		0.017868
	0.0723452		0.00590741		0.154034		0.110956			0.338441		0.00526012		0.00925415		0.0250333
	0.0145373		0.12286		0.14321		0.0381333			0.116086		0.0478436		0.00569576		0.007533
	0.0829021		0.00050502		0.0405417		0.0498443			0.0272054		0.0348486		0.00513712		0.0105206
	0.00803915		0.205267		0.0641684		0.141197			0.0220052		0.0884642		0.0103711		0.00270398
	0.00487741		0.00380326		0.0168775		0.219207			0.194905		0.0777485		0.00405781		0.0424488
	0.0836966		0.00173511		0.00831072		0.033755			0.164089		0.108139		0.00725941		0.00385447
	0.0327334		0.173639		0.02459		0.209605			0.000353081		0.0948421		0.00272889		0.00141049
	0.258011		0.30253		0.00100176		0.165743			0.0096089		0.0647423		0.00469889		0.00231256
	0.0375453		0.143733		0.0302441		0.104478			1.41689e-06		0.287099		0.00149012		0.000824717
	0.0492239		0.109071		0.168284		0.160306			0.0145146		0.139127		0.0912662		0.000185068
	0.047691		0.084103		0.159423		0.00616315			0.0431781		0.0564673		0.00285377		0.00118978
	0.158981		0.316993		0.119921		0.147887			0.000982341		0.00922578		0.00364751		0.00369915
	0.00246469		0.0323017		0.0441523		0.0607483			0.0276644		7.84811e-13		0.00438663		0.0664079
	0.00511031		0.0801593		0.00167795		0.139993			3.49313e-05		0.0220739		0.0380189		0.0202146
	0.19169		0.0728618		0.773158		0.0346124			0.0300208		0.0186151		0.00352584		0.00908667
	0.0220458		0.0436778		0.0730501		1.83534e-12			0.185827		0.0203191		1.33616e-05		0.00637121
	0.0848621		0.0324558		0.000364436		0.0286736			0.0296746		0.119885		0.0136255		0.00215724
	0.125217		0.00219131		0.00358552		0.14765			0.0140087		0.173322		0.0202609		0.0037317
	0.000681891		0.126282		0.00328136		0.0760714			0.0826317		0.269017		0.015725		0.00594176
	0.0174208		0.047886		0.121943		0.825211			0.00536683		0.00493582		0.0158135		0.000771946
	0.100968		0.0555852		0.00809647		0.0949663			0.0794231		0.00429949		0.117751		0.0047159
	0.00783278		0.0761425		0.0977135		0.0810519			0.0324266		0.0508049		0.0234946		0.00876387
	0.0291685		0.119997		0.0165132		0.0426466			0.115083		0.00495078		0.00861866		0.000335079
	0.0245533		0.395474		0.157521		0.0144888			0.0663865		0.00273983		0.0353524		0.018695
	0.00296115		0.00110671		0.00606015		0.0147713			0.0311152		0.00884951		0.159791		0.00569166
	0.0274874		0.320953		0.0954444		0.0418839			0.016373		0.031963		0.00600519		0.00256209
	0.0186999		0.088821		0.0456763		0.025681			0.0338125		0.0604513		0.0046754		0.00977878
	0.0440644		0.00735741		0.020084		0.0150163			0.0455219		0.0348032		0.00769926		0.0159218
	0.0280875		0.00212352		0.0118222		0.0832233			0.0334168		0.0270578		0.0121767		0.0532995
	0.0825942		0.267723		0.0990167		0.000638996			0.0803949		0.0136901		0.00725636		9.86832e-07
	0.259063		0.019157		0.0689152		0.774003			0.00534664		0.00816351		0.00423054		0.0030395
	0.107715		0.474358		0.0501914		0.0287507			0.0726708		0.0219634		0.00544491		0.0350596
	0.124828		0.0247611		0.0484611		0.0321838			0.00253488		0.0310931		0.00639845		0.00258524
	0.0542599		0.00794019		0.00150595		0.136208			0.0377333		0.0617847		0.00275985		0.00568619
	0.121409		0.0695265		0.0075467		1.33655			9.40537e-05		0.0117145		0.0116642		0.0124778
	0.0371468		0.000219964		0.0166263		0.145527			0.0546963		0.0707578		0.00335784		0.00169831
	0.140825		0.207755		0.0117637		5.36152e-05			0.426759		0.00250504		0.00461719		0.0134575
	0.00908184		0.0580041		0.00182964		0.0073302			0.0451943		0.0065981		0.0060325		0.00404569
	0.0019197		0.191045		0.00723013		0.0953525			0.0564749		0.0455438		0.0036262		0.00528921
	0.102178		0.163886		0.00193409		0.0303054			0.116721		0.0105477		0.00276033		0.00388548
	0.280558		0.00729789		0.0276179		0.0818969			0.000326477		0.000630544		0.00312334		0.459005
	0.0664853		0.000208278		0.13332		0.050043			0.0525051		0.0449294		0.00545865		0.016742
	0.247024		0.00651325		7.49425e-05		0.109105			0.143559		0.222178		0.0295002		0.00171437
	0.0615719		0.0660492		0.0539709		0.0778309			0.0822779		0.100807		0.00394763		0.000722697
	0.0767763		0.00458184		0.295066		0.0472261			0.110303		0.0026511		0.00249917		0.000226498
	0.172345		0.0201403		0.0396222		0.136256			0.0641023		7.87803e-05		0.00509838		0.00597243
	0.00911236		0.0385787		0.177867		0.0762185			0.163807		0.0357614		0.00443529		0.00469131
	0.0694911		0.0642182		0.000437641		0.00931451			0.139988		0.00484792		0.00351235		0.000820774
	0.155205		0.00231324		0.146449		0.0255305			0.0412159		0.0041505		0.0187963		0.00148583
	0.123001		0.0226987		0.0488491		4.18549e-05			0.131842		0.103261		0.00934826		0.00409142
	0.0114852		0.0598388		0.0061182		0.0105878			0.187135		0.0678438		0.0113153		0.00835111
	0.0268194		0.307188		0.0795979		0.291393			0.0709659		0.0111778		0.00133757		0.000961861
	0.0631718		0.00520146		0.0884897		0.0278646			0.11342		0.0215497		0.000515588		0.00517365
	0.919223		0.027351		0.196327		0.0159408			0.07342		0.0205703		0.00989938		0.00639166
	0.041788		0.323812		0.0387409		0.0602781			0.0609047		0.0499025		0.00432883		8.89889e-13
	0.00146434		0.0885276		0.0140323		0.0352045			0.0611987		0.00481217		0.00869626		0.0483155
	0.129446		0.181295		0.16294		0.0502953			0.0786531		0.12131		0.00535205		0.00747458
	0.00315285		0.232204		0.123961		0.0751279			0.0584019		0.0588809		0.00775452		0.00328868
	0.187946		0.0819103		0.000296683		0.0722672			0.0311151		0.0044657		0.00645693		0.00573324
	0.0128046		0.150368		0.0524926		0.00514052			0.140357		0.0649849		0.00424181		0.0141726
	0.0992375		0.0647854		0.0579622		0.0880653			0.0797683		0.000534293		0.00332879		0.00462146
	0.087053		0.000712455		0.135878		0.0057039			0.00370717		0.00392777		0.0165771		0.00350677
	0.112381		0.209259		0.127364		0.0440059			0.0560202		0.107559		0.489346		0.00341306
	0.115461		0.0326094		0.0189289		0.00475612			0.000650722		1.66637e-12		0.316563		0.00349013
	0.261762		0.227833		0.0650982		0.228938			0.0684952		0.0149542		0.0041204		0.000501282
	0.0225929		0.000117752		0.00198033		0.0522478			0.0793264		0.0692794		0.00346278		0.00323359
	0.0378445		0.0734877		0.119672		0.121182			0.0320581		0.0831174		0.00336266		0.00394658
	0.0353732		0.300928		0.0259244		0.120749			0.0562304		0.0813256		0.0135646		0.00283526
	0.00297449		0.0315173		0.0884563		0.023937			0.158289		0.139092		0.011017		0.00599382
	0.125765		0.0723372		0.185381		0.0913358			0.00994608		5.62992e-14		0.00359783		0.00521388
	0.107295		0.150478		0.0366228		0.0610871			0.0131489		0.0675262		0.00155064		0.00487281
	0.140446		0.160905		0.107931		0.011898			0.0793283		0.0219776		0.00809106		0.00845664
	0.0492613		0.0480212		0.0653874		0.0570784			0.0250762		0.0415049		0.00528442		0.0042721
	0.0168484		0.124427		0.000233843		0.266583			0.0188279		0.087958		0.165978		0.00573795
	0.0378301		0.086437		0.143073		0.0139276			6.76604e-13		0.0339329		0.00281014		0.00494135
	0.269505		0.0465145		0.15195		0.0764192			0.0241468		0.0184986		0.00744303		0.0032079
	0.290053		0.331497		0.0765352		0.142981			0.00241845		0.0642678		0.00226436		0.00352745
	0.165967		0.000212166		0.120065		0.00755463			0.0397967		0.0632227		0.00484637		0.00260784
	0.0181801		0.0687699		0.00114058		7.27621e-09			0.0323709		0.00393011		0.00281991		0.00551684
	0.0764429		0.00246641		0.034408		0.0202659			0.0684764		0.0132165		0.0261292		0.00684986
	0.0231044		0.00907561		5.23176e-05		0.0257291			0.0106364		0.0452713		0.00486682		0.00803181
	0.139791		0.0830637		0.254525		0.0611974			0.0772718		0.00259217		0.00142671		0.00335918
	0.042264		0.0100278		0.122657		0.0688328			7.73048e-07		0.0011372		0.00661064		0.000604346
	0.0385633		0.00569218		0.00877019		0.0771905			0.0320295		0.0898255		0.00114125		0.00913248
	0.0196183		0.00399035		0.11476		0.0240285			0.0560258		0.175189		0.0112203		0.00911268
	0.0288976		0.162811		0.0704086		0.207001			0.160434		0.000274189		0.0190667		0.00346163
	0.643438		0.103998		0.375977		0.0819819			0.0329356		0.0834529		0.00456981		0.000427269
	0.0596399		0.0170921		0.212545		0.376428			0.0635519		0.0113856		0.00419852		0.0032576
	0.0130083		0.021947		0.0206517		0.0359945			0.0797659		0.00381519		0.0973681		0.00372228
	0.34106		0.013353		0.126361		0.12889			0.0682255		0.12141		0.0385148		0.00298383
	0.141218		0.042456		0.00114297		0.391526			0.0601916		0.00308762		0.028876		0.0086615
	0.0420939		0.0177243		0.0178129		0.0928463			0.39901		0.0799449		0.00384699		0.00241609
	0.000538268		0.0487995		0.135285		0.5286			0.270407		0.156974		0.000563805		0.0253698
	0.0898528		0.0514333		0.0436384		0.657912			0.0348247		0.00016102		0.00676527		0.0090255
	0.259859		0.0964304		0.070711		0.219591			0.00915868		0.0457388		0.00957814		0.00228721
	0.0323284		0.119375		0.313563		0.307372			0.11626		0.0188314		0.00420382		0.00522311
	0.0500315		0.0362879		0.121366		0.0496202			0.0878893		0.00589762		0.00446681		0.115889
	0.163922		0.0678116		0.0405872		0.104569			0.121636		0.100344		0.00355778		0.00721971
	0.116884		0.0407491		0.101917		0.0879962			0.030286		0.142929		0.00489977		0.00340766
	0.0522064		0.122669		0.0116453		0.234361			0.0293841		0.0074123		0.00995771		0.00379074
	0.0251864		3.60763e-13		0.0880635		0.66536			0.120169		0.0225002		0.00337522		0.00767158
	0.0283807		0.00304631		0.0107685		0.14033			0.0350241		0.0837085		0.00826081		0.00286604
	0.00154575		0.0982469		0.00806438		0.0446636			0.0353528		0.000168948		0.00663324		0.00446337
	0.164464		0.0052947		0.0229317		0.114513			0.00206857		0.00277534		0.0564402		0.00624621
	0.0362552		0.0037032		0.0136838		1.75205e-05			0.112822		0.0248553		0.00920881		0.00193611
	0.087232		0.0924609		0.0415941		0.000601892			0.00505508		0.00138889		0.012031		0.00439528
	0.0131845		0.0751621		0.000138152		0.0257963			0.0734324		0.0229614		0.0064206		0.000520763
	0.026714		0.0692338		0.163633		0.0912234			0.0588198		0.0435187		0.00414133		0.00418758
	0.243792		0.164921		0.095459		0.220538			0.0976374		0.0056369		0.00453315		0.0229601
	0.0492289		0.116986		0.0802844		0.00153308			0.0792581		0.277028		0.00281413		0.0786028
	0.0329434		0.158038		0.0183136		0.173736			0.132001		0.0730025		0.00696146		0.0234127
	0.0136212		0.171051		0.0335546		0.0512347			0.05416		0.0313		0.00566487		0.00146738
	0.0453009		0.0536866		0.0799754		0.0758048			0.363707		0.0758635		0.00695362		0.00529636
	0.0497266		0.036283		0.0893921		0.00545515			0.0413617		0.0527709		0.000275119		0.00409934
	0.00038826		0.0361117		0.00635432		0.0683223			0.0813064		0.0084036		0.00314449		0.00326321
	0.0434149		0.000213257		0.0324998		1.00087			0.326373		0.0608734		0.0164088		0.00279492
	0.080278		0.00974757		0.350937		0.0386775			0.157526		0.0150908		0.00417947		0.00485156
	0.0846496		0.0603452		0.502641		0.105439			0.0203811		0.0624102		0.064148		0.00489071
	0.0378447		0.0514067		0.0032102		0.0528414			0.0131488		0.00426771		0.000498842		0.00831274
	3.64621e-05		0.301039		0.0479947		0.0197214			0.00846424		0.00300194		4.78871e-05		0.00848126
	0.0582227		0.0356731		0.0523607		0.0898453			0.0404468		0.0412781		0.0855972		0.0540784
	0.06139		0.0325516		0.0335437		0.225483			0.185558		0.00424632		0.0411666		0.00843885
	0.0142017		0.0887825		0.000368888		0.0677083			0.107217		0.00718447		0.00718975		0.00472169
	0.0677246		0.0260993		0.0935393		0.00162522			0.0149221		0.0108437		0.00998413		0.00375314
	0.0668608		0.0443803		0.0978935		0.134262			0.0250003		0.0369338		0.0380811		0.0314536
	0.122788		0.00970609		0.00313374		0.0327646			0.0620966		0.0184591		0.0703754		0.00392768
	0.114314		0.1205		0.0669753		0.115224			0.00295244		0.00583927		0.00212025		0.0072818
	0.00951527		0.0446903		0.0253331		0.00609657			0.136576		0.00974953		0.0260588		0.002624
	0.129323		0.0520129		0.00158408		0.154827			0.0328818		0.00419389		0.00875717		0.00756606
	0.0135994		0.0166722		0.00279993		0.0416416			0.0153371		0.0176624		0.00377316		0.00588782
	0.000209855		0.188006		0.217925		0.00715992			0.0406671		7.6902e-05		0.000988142		0.00485111
	0.000260395		0.00239643		0.162739		0.0118433			0.000319162		0.0120066		0.00357478		0.00376062
	0.211563		0.163317		0.0478145		0.0935507			0.0825425		0.00509328		0.0103472		0.00253068
	0.00898383		0.140568		0.0878127		0.122537			0.100635		0.138589		0.00413333		0.00582381
	0.0587853		0.0407109		0.0861099		0.139445			0.0218327		0.0661285		0.00580373		0.00681022
	0.0259749		0.107659		0.0131258		0.317255			0.130904		0.000745817		0.00613623		0.0393846
	0.0117074		0.0311929		0.0224883		0.0904912			0.0453917		0.00308752		0.00663887		0.00382673
	0.0773471		0.052264		0.0678435		0.0379183			0.0421324		0.0354003		0.017858		0.00509052
	0.0210874		0.0998796		0.321989		0.000254217			0.110019		0.00457697		0.00546215		0.00481543
	0.00305021		0.129299		0.0249887		0.00683035			0.0379804		0.00840784		0.0063652		0.00692166
	0.0612277		0.0227792		0.00878314		0.0122189			0.027012		0.0193512		0.0126369		0.0067264
	0.0898514		0.00833934		0.40239		0.254239			0.166486		0.00970262		0.0755547		0.00288158
	0.0390921		0.016305		0.00226526		0.640892			0.126499		0.0148828		0.00529077		0.00456293
	0.018829		0.00220236		0.0153573		0.203878			0.102675		0.027235		0.0118997		0.00219386
	0.000248154		0.101454		0.0214513		0.118944			0.00411989		0.0373844		0.00454307		9.45544e-05
	0.0521685		0.00465247		0.00256121		0.0476421			0.0652043		0.0680724		0.00078347		0.0148656
	0.00185814		0.0526318		0.0321498		0.136577			0.153163		0.0465976		0.00425368		0.12182
	0.0121641		0.08701		0.0124232		0.0549658			0.00245098		0.012504		0.00865853		0.00359583
	0.166985		0.000234942		0.0226586		0.12875			0.00182421		0.0020317		0.00768122		0.00839306
	0.0125428		0.0978899		0.186623		0.0357802			0.0376741		0.00785176		0.00648114		0.00615755
	0.0367446		0.281398		0.132078		0.0734155			5.24992e-05		0.0275681		0.0145005		0.000955126
	0.0200557		0.0992115		0.152893		0.0146531			1.3165e-06		0.000662012		0.00347443		0.00321155
	0.198764		0.0279371		0.167483		0.134645			0.0124407		0.00282546		0.0594681		0.00891327
	0.0292231		0.00227188		0.161023		0.258359			0.00609728		0.168866		0.00430623		0.0306455
	0.100866		0.133737		0.230609		0.0667121			0.00388687		0.018457		0.00426152		0.0555791
	0.0778955		0.202054		0.0889999		0.0205802			0.0717722		0.00336973		0.0037794		0.00645184
	0.0448824		0.0851899		0.00282129		0.0194734			0.00612635		0.260983		0.00285725		0.0661597
	0.0102105		0.025158		0.00158388		0.136827			0.0738666		0.0171511		0.0060562		0.00131971
	3.78989e-12		0.0489155		0.0363485		0.113029			0.00655246		0.0427838		0.00529481		0.0137079
	0.000231332		0.00556929		0.0266057		0.037017			0.0322803		0.00241267		0.00758544		0.00719982
	7.82471e-05		0.104153		0.0616044		0.896132			0.00629435		0.00330311		0.0285767		0.00349532
	0.000614426		0.0512192		0.00451278		0.210124			0.00694169		0.0165837		0.00259019		0.0085605
	0.539289		0.347279		0.086912		0.0894183			0.00364826		0.141433		0.00466418		0.00468092
	0.165847		0.0350852		0.047352		0.00938865			0.00517737		0.00742564		0.00266062		0.00467178
	0.0347378		0.0225554		0.0173884		0.00887752			0.00310186		0.0209849		0.00572518		0.00149236
	0.0400379		0.0648512		0.0528392		0.100368			0.00673025		0.03926		0.0149227		0.00661985
	0.351638		0.0672273		0.032617		0.271782			0.00177323		0.0210577		0.196059		0.0045867
	0.329508		0.10206		0.0132847		0.128607			0.423325		0.0259553		0.0020994		0.00369209
	1.15845e-08		0.0358538		0.09631		0.00194137			0.013771		0.000800534		0.00943864		0.00519202
	0.25614		0.0452264		0.123304		0.0872287			0.12408		0.008232		0.00314694		0.00619302
	0.0264901		0.00764305		0.00611125		0.235426			0.033827		0.0113339		0.00264511		0.0205581
	0.0860758		0.150276		0.150936		0.000380362			0.0856099		0.0684352		0.0377505		0.00362456
	0.00595827		0.0424165		0.0449095		0.252107			0.0122132		0.0194501		0.000250275		0.00288606
	0.383084		0.0057997		0.00990525		0.0312786			0.0181084		0.000226446		0.000803117		0.00557428
	0.126411		0.0582088		0.0289154		0.00913302			0.19771		0.00330295		0.000210637		0.21798
[truncated: 2,474 more rows]
